# Supplementary material for: New perspectives on university quality assessment: A Mamdani Fuzzy Inference System approach
Source: PLoS One. 2025 May 19;20(5):e0321013. doi: 10.1371/journal.pone.0321013 (PMC12088516; doi:10.1371/journal.pone.0321013)
Supplement: S1 File — Source: MATLAB Fuzzy Logic Toolbox Software (MATLAB 9.14 R2023a). (XLSX) [file pone.0321013.s001.xlsx]

## Sheet: URJC-FINAL SCORES
		Número total de profesores	2763
										12750	3
										8704	2.048	0.2
										4037	0.949882	0.3	0.966094
										2308	0.543059	0.5
		Producción científica	Trienios	8704				0.966094
			Quinquenios	4037
			Sexenios	2308
		Formación académica	Doctorado	0.781035				2.34
			Otro tipo de formación	0.218965
		Categoría profesional	Profesor asociado	0.369888
			Profesor visitante	0.146218
			Profesor ayudante doctor	0.0734709			0.271806	0.81		100	3
			Profesor contratado doctor	0.138617						66.6667	2
			Profesor titular	0.205936						33.3333	1
			Catedrático	0.0658704						27	0.81
			Profesor colaborador	0.00651466						37	1.11
			Profesor emérito	0.000723851						78	2.34
		Experiencia profesional	Combina el ámbito universitario con otro trabajo	0.369888				1.11		3	0.09
			No combina el ámbito universitario con otro trabajo	0.630112
		Internacionalización	Nacional	0.970684				0.09
			Extranjero	0.029316

## Sheet: URJC-DATA
IMPORTANTE	cod_universidad	des_universidad	anio	cod_pais_nacionalidad	des_pais_nacionalidad	lat_pais_nacionalidad	lon_pais_nacionalidad	cod_continente_nacionalidad	des_continente_nacionalidad	cod_agregacion_paises_nacionalidad	des_agregacion_paises_nacionalidad	cod_comunidad_residencia	des_comunidad_residencia	cod_provincia_residencia	des_provincia_residencia	cod_municipio_residencia	des_municipio_residencia	lat_municipio_residencia	lon_municipio_residencia	cod_genero	des_genero	anio_nacimiento	cod_tipo_personal	des_tipo_personal	cod_categoria_cuerpo_escala	des_categoria_cuerpo_escala	cod_tipo_contrato	des_tipo_contrato	cod_dedicacion	des_dedicacion	num_horas_semanales_tiempo_parcial	cod_situacion_administrativa	des_situacion_administrativa	ind_cargo_remunerado	cod_titulo_doctorado	des_titulo_doctorado	cod_pais_doctorado	des_pais_doctorado	lat_pais_doctorado	lon_pais_doctorado	cod_continente_doctorado	des_continente_doctorado	cod_agregacion_paises_doctorado	des_agregacion_paises_doctorado	cod_universidad_doctorado	des_universidad_doctorado	anio_lectura_tesis	anio_expedicion_titulo_doctor	cod_mencion_europea_int
LOS DATOS DE ESTA FILA NO CORRESPONDEN A UN SÓLO INDIVIDUO. PARA INTERPRETAR CORRÉCTAMENTE CONSULTE: https://www.universidata.es/anonimización	056	Universidad Rey Juan Carlos	2022	724	España	40.463667	-3.74922	150	Europa	39	Europa meridional	13	Madrid	28	Madrid	28079	MADRID	40.41669	-3.700346	M	Mujer	1989	6	Personal laboral	6	Profesor Asociado	1	Contrato Indefinido o Fijo	2	Dedicación a Tiempo Parcial	8	1	Servicio Activo	N	1	Uno	724	España	40.463667	-3.74922	150	Europa	39	Europa meridional	010	Universidad Complutense de Madrid	1994	1994	0
LOS DATOS DE ESTA FILA NO CORRESPONDEN A UN SÓLO INDIVIDUO. PARA INTERPRETAR CORRÉCTAMENTE CONSULTE: https://www.universidata.es/anonimización	056	Universidad Rey Juan Carlos	2022	724	España	40.463667	-3.74922	150	Europa	39	Europa meridional	13	Madrid	28	Madrid	28079	MADRID	40.41669	-3.700346	M	Mujer	1993	4	Funcionario Interino	2	Profesor Titular de Universidad	8	Personal Funcionario\Personal eventual	1	Dedicación a Tiempo Completo		1	Servicio Activo	N	1	Uno	724	España	40.463667	-3.74922	150	Europa	39	Europa meridional	010	Universidad Complutense de Madrid	1991	1991	0
LOS DATOS DE ESTA FILA NO CORRESPONDEN A UN SÓLO INDIVIDUO. PARA INTERPRETAR CORRÉCTAMENTE CONSULTE: https://www.universidata.es/anonimización	056	Universidad Rey Juan Carlos	2022	724	España	40.463667	-3.74922	150	Europa	39	Europa meridional	13	Madrid	28	Madrid	28079	MADRID	40.41669	-3.700346	M	Mujer	1987	1	Funcionario de carrera	2	Profesor Titular de Universidad	8	Personal Funcionario\Personal eventual	1	Dedicación a Tiempo Completo		1	Servicio Activo	N	0	No
LOS DATOS DE ESTA FILA NO CORRESPONDEN A UN SÓLO INDIVIDUO. PARA INTERPRETAR CORRÉCTAMENTE CONSULTE: https://www.universidata.es/anonimización	056	Universidad Rey Juan Carlos	2022	724	España	40.463667	-3.74922	150	Europa	39	Europa meridional	13	Madrid	28	Madrid	28079	MADRID	40.41669	-3.700346	M	Mujer	1962	6	Personal laboral	9	Profesor Visitante	2	Contrato de Duración Determinada	1	Dedicación a Tiempo Completo		1	Servicio Activo	S	1	Uno	724	España	40.463667	-3.74922	150	Europa	39	Europa meridional	056	Universidad Rey Juan Carlos	2017		0
LOS DATOS DE ESTA FILA NO CORRESPONDEN A UN SÓLO INDIVIDUO. PARA INTERPRETAR CORRÉCTAMENTE CONSULTE: https://www.universidata.es/anonimización	056	Universidad Rey Juan Carlos	2022	788	Túnez	33.886917	9.537499	2	África	15	África septentrional	13	Madrid	28	Madrid	28079	MADRID	40.41669	-3.700346	M	Mujer	1968	4	Funcionario Interino	2	Profesor Titular de Universidad	8	Personal Funcionario\Personal eventual	1	Dedicación a Tiempo Completo		1	Servicio Activo	N	0	No
LOS DATOS DE ESTA FILA NO CORRESPONDEN A UN SÓLO INDIVIDUO. PARA INTERPRETAR CORRÉCTAMENTE CONSULTE: https://www.universidata.es/anonimización	056	Universidad Rey Juan Carlos	2022	156	China	35.86166	104.195397	142	Asia	30	Asia oriental	13	Madrid	28	Madrid	28079	MADRID	40.41669	-3.700346	M	Mujer	1969	4	Funcionario Interino	2	Profesor Titular de Universidad	8	Personal Funcionario\Personal eventual	1	Dedicación a Tiempo Completo		1	Servicio Activo	N	0	No
LOS DATOS DE ESTA FILA NO CORRESPONDEN A UN SÓLO INDIVIDUO. PARA INTERPRETAR CORRÉCTAMENTE CONSULTE: https://www.universidata.es/anonimización	056	Universidad Rey Juan Carlos	2022	724	España	40.463667	-3.74922	150	Europa	39	Europa meridional	13	Madrid	28	Madrid	28079	MADRID	40.41669	-3.700346	M	Mujer	1988	6	Personal laboral	4	Profesor Ayudante Doctor	1	Contrato Indefinido o Fijo	1	Dedicación a Tiempo Completo		1	Servicio Activo	N	1	Uno	724	España	40.463667	-3.74922	150	Europa	39	Europa meridional	010	Universidad Complutense de Madrid	1995	1995	0
LOS DATOS DE ESTA FILA NO CORRESPONDEN A UN SÓLO INDIVIDUO. PARA INTERPRETAR CORRÉCTAMENTE CONSULTE: https://www.universidata.es/anonimización	056	Universidad Rey Juan Carlos	2022	724	España	40.463667	-3.74922	150	Europa	39	Europa meridional	13	Madrid	28	Madrid	28079	MADRID	40.41669	-3.700346	M	Mujer	1971	6	Personal laboral	9	Profesor Visitante	1	Contrato Indefinido o Fijo	1	Dedicación a Tiempo Completo		1	Servicio Activo	N	1	Uno	724	España	40.463667	-3.74922	150	Europa	39	Europa meridional	056	Universidad Rey Juan Carlos	2017		0
LOS DATOS DE ESTA FILA NO CORRESPONDEN A UN SÓLO INDIVIDUO. PARA INTERPRETAR CORRÉCTAMENTE CONSULTE: https://www.universidata.es/anonimización	056	Universidad Rey Juan Carlos	2022	724	España	40.463667	-3.74922	150	Europa	39	Europa meridional	13	Madrid	28	Madrid	28079	MADRID	40.41669	-3.700346	M	Mujer	1972	6	Personal laboral	9	Profesor Visitante	1	Contrato Indefinido o Fijo	1	Dedicación a Tiempo Completo		1	Servicio Activo	N	0	No
LOS DATOS DE ESTA FILA NO CORRESPONDEN A UN SÓLO INDIVIDUO. PARA INTERPRETAR CORRÉCTAMENTE CONSULTE: https://www.universidata.es/anonimización	056	Universidad Rey Juan Carlos	2022	724	España	40.463667	-3.74922	150	Europa	39	Europa meridional	13	Madrid	28	Madrid	28079	MADRID	40.41669	-3.700346	M	Mujer	1963	1	Funcionario de carrera	2	Profesor Titular de Universidad	8	Personal Funcionario\Personal eventual	1	Dedicación a Tiempo Completo		1	Servicio Activo	N	1	Uno	724	España	40.463667	-3.74922	150	Europa	39	Europa meridional	056	Universidad Rey Juan Carlos	2022		0
LOS DATOS DE ESTA FILA NO CORRESPONDEN A UN SÓLO INDIVIDUO. PARA INTERPRETAR CORRÉCTAMENTE CONSULTE: https://www.universidata.es/anonimización	056	Universidad Rey Juan Carlos	2022	724	España	40.463667	-3.74922	150	Europa	39	Europa meridional	13	Madrid	28	Madrid	28079	MADRID	40.41669	-3.700346	M	Mujer	1959	6	Personal laboral	9	Profesor Visitante	2	Contrato de Duración Determinada	1	Dedicación a Tiempo Completo		1	Servicio Activo	N	0	No
LOS DATOS DE ESTA FILA NO CORRESPONDEN A UN SÓLO INDIVIDUO. PARA INTERPRETAR CORRÉCTAMENTE CONSULTE: https://www.universidata.es/anonimización	056	Universidad Rey Juan Carlos	2022	156	China	35.86166	104.195397	142	Asia	30	Asia oriental	13	Madrid	28	Madrid	28079	MADRID	40.41669	-3.700346	M	Mujer	1982	6	Personal laboral	9	Profesor Visitante	2	Contrato de Duración Determinada	1	Dedicación a Tiempo Completo		1	Servicio Activo	N	0	No
LOS DATOS DE ESTA FILA NO CORRESPONDEN A UN SÓLO INDIVIDUO. PARA INTERPRETAR CORRÉCTAMENTE CONSULTE: https://www.universidata.es/anonimización	056	Universidad Rey Juan Carlos	2022	643	Federación de Rusia	61.52401	105.318756	150	Europa	151	Europa oriental	13	Madrid	28	Madrid	28065	GETAFE	40.30498	-3.732677	M	Mujer	1968	6	Personal laboral	9	Profesor Visitante	2	Contrato de Duración Determinada	1	Dedicación a Tiempo Completo		1	Servicio Activo	N	0	No
LOS DATOS DE ESTA FILA NO CORRESPONDEN A UN SÓLO INDIVIDUO. PARA INTERPRETAR CORRÉCTAMENTE CONSULTE: https://www.universidata.es/anonimización	056	Universidad Rey Juan Carlos	2022	380	Italia	41.87194	12.56738	150	Europa	39	Europa meridional	13	Madrid	28	Madrid	28079	MADRID	40.41669	-3.700346	M	Mujer	1965	6	Personal laboral	6	Profesor Asociado	2	Contrato de Duración Determinada	2	Dedicación a Tiempo Parcial	12	1	Servicio Activo	N	1	Uno	724	España	40.463667	-3.74922	150	Europa	39	Europa meridional	010	Universidad Complutense de Madrid	1997	1997	0
LOS DATOS DE ESTA FILA NO CORRESPONDEN A UN SÓLO INDIVIDUO. PARA INTERPRETAR CORRÉCTAMENTE CONSULTE: https://www.universidata.es/anonimización	056	Universidad Rey Juan Carlos	2022	724	España	40.463667	-3.74922	150	Europa	39	Europa meridional	13	Madrid	28	Madrid	28176	VILLANUEVA DE LA CAÑADA	40.44681	-4.005355	M	Mujer	1982	6	Personal laboral	6	Profesor Asociado	2	Contrato de Duración Determinada	2	Dedicación a Tiempo Parcial	12	1	Servicio Activo	N	1	Uno	724	España	40.463667	-3.74922	150	Europa	39	Europa meridional	056	Universidad Rey Juan Carlos	2015		0
LOS DATOS DE ESTA FILA NO CORRESPONDEN A UN SÓLO INDIVIDUO. PARA INTERPRETAR CORRÉCTAMENTE CONSULTE: https://www.universidata.es/anonimización	056	Universidad Rey Juan Carlos	2022	724	España	40.463667	-3.74922	150	Europa	39	Europa meridional	13	Madrid	28	Madrid	28079	MADRID	40.41669	-3.700346	M	Mujer	1958	6	Personal laboral	9	Profesor Visitante	1	Contrato Indefinido o Fijo	1	Dedicación a Tiempo Completo		1	Servicio Activo	N	1	Uno	724	España	40.463667	-3.74922	150	Europa	39	Europa meridional	056	Universidad Rey Juan Carlos	2012		0
LOS DATOS DE ESTA FILA NO CORRESPONDEN A UN SÓLO INDIVIDUO. PARA INTERPRETAR CORRÉCTAMENTE CONSULTE: https://www.universidata.es/anonimización	056	Universidad Rey Juan Carlos	2022	724	España	40.463667	-3.74922	150	Europa	39	Europa meridional	13	Madrid	28	Madrid	28079	MADRID	40.41669	-3.700346	M	Mujer	1988	6	Personal laboral	9	Profesor Visitante	2	Contrato de Duración Determinada	1	Dedicación a Tiempo Completo		1	Servicio Activo	N	1	Uno	724	España	40.463667	-3.74922	150	Europa	39	Europa meridional	008	Universidad de Granada	2005	2005	0
LOS DATOS DE ESTA FILA NO CORRESPONDEN A UN SÓLO INDIVIDUO. PARA INTERPRETAR CORRÉCTAMENTE CONSULTE: https://www.universidata.es/anonimización	056	Universidad Rey Juan Carlos	2022	724	España	40.463667	-3.74922	150	Europa	39	Europa meridional	13	Madrid	28	Madrid	28007	ALCORCÓN	40.34912	-3.828811	M	Mujer	1990	6	Personal laboral	9	Profesor Visitante	1	Contrato Indefinido o Fijo	1	Dedicación a Tiempo Completo		1	Servicio Activo	N	1	Uno	724	España	40.463667	-3.74922	150	Europa	39	Europa meridional	056	Universidad Rey Juan Carlos	2019	2020	1
LOS DATOS DE ESTA FILA NO CORRESPONDEN A UN SÓLO INDIVIDUO. PARA INTERPRETAR CORRÉCTAMENTE CONSULTE: https://www.universidata.es/anonimización	056	Universidad Rey Juan Carlos	2022	724	España	40.463667	-3.74922	150	Europa	39	Europa meridional	13	Madrid	28	Madrid	28115	POZUELO DE ALARCÓN	40.4352	-3.813062	M	Mujer	1973	6	Personal laboral	6	Profesor Asociado	2	Contrato de Duración Determinada	2	Dedicación a Tiempo Parcial	12	1	Servicio Activo	N	0	No
LOS DATOS DE ESTA FILA NO CORRESPONDEN A UN SÓLO INDIVIDUO. PARA INTERPRETAR CORRÉCTAMENTE CONSULTE: https://www.universidata.es/anonimización	056	Universidad Rey Juan Carlos	2022	724	España	40.463667	-3.74922	150	Europa	39	Europa meridional	13	Madrid	28	Madrid	28079	MADRID	40.41669	-3.700346	M	Mujer	1984	1	Funcionario de carrera	2	Profesor Titular de Universidad	8	Personal Funcionario\Personal eventual	1	Dedicación a Tiempo Completo		1	Servicio Activo	N	1	Uno	724	España	40.463667	-3.74922	150	Europa	39	Europa meridional	056	Universidad Rey Juan Carlos	2010		0
LOS DATOS DE ESTA FILA NO CORRESPONDEN A UN SÓLO INDIVIDUO. PARA INTERPRETAR CORRÉCTAMENTE CONSULTE: https://www.universidata.es/anonimización	056	Universidad Rey Juan Carlos	2022	724	España	40.463667	-3.74922	150	Europa	39	Europa meridional	13	Madrid	28	Madrid	28013	ARANJUEZ	40.03209	-3.603288	M	Mujer	1957	6	Personal laboral	6	Profesor Asociado	1	Contrato Indefinido o Fijo	2	Dedicación a Tiempo Parcial	12	1	Servicio Activo	N	0	No
LOS DATOS DE ESTA FILA NO CORRESPONDEN A UN SÓLO INDIVIDUO. PARA INTERPRETAR CORRÉCTAMENTE CONSULTE: https://www.universidata.es/anonimización	056	Universidad Rey Juan Carlos	2022	724	España	40.463667	-3.74922	150	Europa	39	Europa meridional	2	Aragón	50	Zaragoza	50297	ZARAGOZA	41.65629	-0.8765379	M	Mujer	1981	6	Personal laboral	9	Profesor Visitante	1	Contrato Indefinido o Fijo	1	Dedicación a Tiempo Completo		1	Servicio Activo	N	0	No
LOS DATOS DE ESTA FILA NO CORRESPONDEN A UN SÓLO INDIVIDUO. PARA INTERPRETAR CORRÉCTAMENTE CONSULTE: https://www.universidata.es/anonimización	056	Universidad Rey Juan Carlos	2022	724	España	40.463667	-3.74922	150	Europa	39	Europa meridional	13	Madrid	28	Madrid	28079	MADRID	40.41669	-3.700346	M	Mujer	1990	6	Personal laboral	5	Profesor Contratado Doctor	1	Contrato Indefinido o Fijo	1	Dedicación a Tiempo Completo		1	Servicio Activo	N	0	No
LOS DATOS DE ESTA FILA NO CORRESPONDEN A UN SÓLO INDIVIDUO. PARA INTERPRETAR CORRÉCTAMENTE CONSULTE: https://www.universidata.es/anonimización	056	Universidad Rey Juan Carlos	2022	276	Alemania	51.165691	10.451526	150	Europa	155	Europa occidental	13	Madrid	28	Madrid	28079	MADRID	40.41669	-3.700346	M	Mujer	1962	6	Personal laboral	9	Profesor Visitante	2	Contrato de Duración Determinada	1	Dedicación a Tiempo Completo		1	Servicio Activo	N	0	No
LOS DATOS DE ESTA FILA NO CORRESPONDEN A UN SÓLO INDIVIDUO. PARA INTERPRETAR CORRÉCTAMENTE CONSULTE: https://www.universidata.es/anonimización	056	Universidad Rey Juan Carlos	2022	250	Francia	46.227638	2.213749	150	Europa	155	Europa occidental	13	Madrid	28	Madrid	28013	ARANJUEZ	40.03209	-3.603288	M	Mujer	1980	6	Personal laboral	9	Profesor Visitante	1	Contrato Indefinido o Fijo	1	Dedicación a Tiempo Completo		1	Servicio Activo	N	0	No
LOS DATOS DE ESTA FILA NO CORRESPONDEN A UN SÓLO INDIVIDUO. PARA INTERPRETAR CORRÉCTAMENTE CONSULTE: https://www.universidata.es/anonimización	056	Universidad Rey Juan Carlos	2022	724	España	40.463667	-3.74922	150	Europa	39	Europa meridional	13	Madrid	28	Madrid	28079	MADRID	40.41669	-3.700346	M	Mujer	1970	6	Personal laboral	9	Profesor Visitante	2	Contrato de Duración Determinada	1	Dedicación a Tiempo Completo		1	Servicio Activo	N	1	Uno	724	España	40.463667	-3.74922	150	Europa	39	Europa meridional	023	Universidad Autónoma de Madrid	2000	2016	0
LOS DATOS DE ESTA FILA NO CORRESPONDEN A UN SÓLO INDIVIDUO. PARA INTERPRETAR CORRÉCTAMENTE CONSULTE: https://www.universidata.es/anonimización	056	Universidad Rey Juan Carlos	2022	288	Ghana	7.946527	-1.023194	2	África	202	África Subsahariana	13	Madrid	28	Madrid	28079	MADRID	40.41669	-3.700346	M	Mujer	1986	6	Personal laboral	5	Profesor Contratado Doctor	1	Contrato Indefinido o Fijo	1	Dedicación a Tiempo Completo		1	Servicio Activo	N	0	No
LOS DATOS DE ESTA FILA NO CORRESPONDEN A UN SÓLO INDIVIDUO. PARA INTERPRETAR CORRÉCTAMENTE CONSULTE: https://www.universidata.es/anonimización	056	Universidad Rey Juan Carlos	2022	724	España	40.463667	-3.74922	150	Europa	39	Europa meridional	13	Madrid	28	Madrid	28079	MADRID	40.41669	-3.700346	M	Mujer	1965	6	Personal laboral	9	Profesor Visitante	1	Contrato Indefinido o Fijo	1	Dedicación a Tiempo Completo		1	Servicio Activo	S	0	No
LOS DATOS DE ESTA FILA NO CORRESPONDEN A UN SÓLO INDIVIDUO. PARA INTERPRETAR CORRÉCTAMENTE CONSULTE: https://www.universidata.es/anonimización	056	Universidad Rey Juan Carlos	2022	724	España	40.463667	-3.74922	150	Europa	39	Europa meridional	13	Madrid	28	Madrid	28129	SAN AGUSTÍN DEL GUADALIX	40.67867	-3.615861	M	Mujer	1976	6	Personal laboral	6	Profesor Asociado	2	Contrato de Duración Determinada	2	Dedicación a Tiempo Parcial	12	1	Servicio Activo	N	1	Uno	724	España	40.463667	-3.74922	150	Europa	39	Europa meridional	010	Universidad Complutense de Madrid	2005		0
LOS DATOS DE ESTA FILA NO CORRESPONDEN A UN SÓLO INDIVIDUO. PARA INTERPRETAR CORRÉCTAMENTE CONSULTE: https://www.universidata.es/anonimización	056	Universidad Rey Juan Carlos	2022	724	España	40.463667	-3.74922	150	Europa	39	Europa meridional	13	Madrid	28	Madrid	28092	MÓSTOLES	40.32277	-3.865741	M	Mujer	1977	6	Personal laboral	9	Profesor Visitante	2	Contrato de Duración Determinada	1	Dedicación a Tiempo Completo		1	Servicio Activo	N	2	Más de uno	724	España	40.463667	-3.74922	150	Europa	39	Europa meridional	010	Universidad Complutense de Madrid	2003	2003	0
LOS DATOS DE ESTA FILA NO CORRESPONDEN A UN SÓLO INDIVIDUO. PARA INTERPRETAR CORRÉCTAMENTE CONSULTE: https://www.universidata.es/anonimización	056	Universidad Rey Juan Carlos	2022	826	Reino Unido de Gran Bretaña e Irlanda del Norte	55.378051	-3.435973	150	Europa	154	Europa septentrional	13	Madrid	28	Madrid	28079	MADRID	40.41669	-3.700346	M	Mujer	1958	6	Personal laboral	6	Profesor Asociado	1	Contrato Indefinido o Fijo	2	Dedicación a Tiempo Parcial	12	1	Servicio Activo	S	1	Uno	724	España	40.463667	-3.74922	150	Europa	39	Europa meridional	010	Universidad Complutense de Madrid	1997	2001	0
LOS DATOS DE ESTA FILA NO CORRESPONDEN A UN SÓLO INDIVIDUO. PARA INTERPRETAR CORRÉCTAMENTE CONSULTE: https://www.universidata.es/anonimización	056	Universidad Rey Juan Carlos	2022	724	España	40.463667	-3.74922	150	Europa	39	Europa meridional	13	Madrid	28	Madrid	28006	ALCOBENDAS	40.54754	-3.642091	M	Mujer	1965	6	Personal laboral	5	Profesor Contratado Doctor	1	Contrato Indefinido o Fijo	1	Dedicación a Tiempo Completo		1	Servicio Activo	N	1	Uno	724	España	40.463667	-3.74922	150	Europa	39	Europa meridional	010	Universidad Complutense de Madrid	1999	2000	0
LOS DATOS DE ESTA FILA NO CORRESPONDEN A UN SÓLO INDIVIDUO. PARA INTERPRETAR CORRÉCTAMENTE CONSULTE: https://www.universidata.es/anonimización	056	Universidad Rey Juan Carlos	2022	724	España	40.463667	-3.74922	150	Europa	39	Europa meridional	13	Madrid	28	Madrid	28079	MADRID	40.41669	-3.700346	M	Mujer	1969	6	Personal laboral	9	Profesor Visitante	1	Contrato Indefinido o Fijo	1	Dedicación a Tiempo Completo		1	Servicio Activo	N	1	Uno	724	España	40.463667	-3.74922	150	Europa	39	Europa meridional	010	Universidad Complutense de Madrid	2015	2015	0
LOS DATOS DE ESTA FILA NO CORRESPONDEN A UN SÓLO INDIVIDUO. PARA INTERPRETAR CORRÉCTAMENTE CONSULTE: https://www.universidata.es/anonimización	056	Universidad Rey Juan Carlos	2022	724	España	40.463667	-3.74922	150	Europa	39	Europa meridional	13	Madrid	28	Madrid	28079	MADRID	40.41669	-3.700346	M	Mujer	1981	6	Personal laboral	6	Profesor Asociado	1	Contrato Indefinido o Fijo	2	Dedicación a Tiempo Parcial	6	1	Servicio Activo	N	1	Uno	724	España	40.463667	-3.74922	150	Europa	39	Europa meridional	056	Universidad Rey Juan Carlos	2008	2009	0
LOS DATOS DE ESTA FILA NO CORRESPONDEN A UN SÓLO INDIVIDUO. PARA INTERPRETAR CORRÉCTAMENTE CONSULTE: https://www.universidata.es/anonimización	056	Universidad Rey Juan Carlos	2022	724	España	40.463667	-3.74922	150	Europa	39	Europa meridional	13	Madrid	28	Madrid	28079	MADRID	40.41669	-3.700346	M	Mujer	1972	4	Funcionario Interino	2	Profesor Titular de Universidad	8	Personal Funcionario\Personal eventual	1	Dedicación a Tiempo Completo		1	Servicio Activo	N	1	Uno	724	España	40.463667	-3.74922	150	Europa	39	Europa meridional	010	Universidad Complutense de Madrid	2016		0
LOS DATOS DE ESTA FILA NO CORRESPONDEN A UN SÓLO INDIVIDUO. PARA INTERPRETAR CORRÉCTAMENTE CONSULTE: https://www.universidata.es/anonimización	056	Universidad Rey Juan Carlos	2022	724	España	40.463667	-3.74922	150	Europa	39	Europa meridional	13	Madrid	28	Madrid	28079	MADRID	40.41669	-3.700346	M	Mujer	1968	6	Personal laboral	5	Profesor Contratado Doctor	1	Contrato Indefinido o Fijo	1	Dedicación a Tiempo Completo		1	Servicio Activo	S	0	No
LOS DATOS DE ESTA FILA NO CORRESPONDEN A UN SÓLO INDIVIDUO. PARA INTERPRETAR CORRÉCTAMENTE CONSULTE: https://www.universidata.es/anonimización	056	Universidad Rey Juan Carlos	2022	724	España	40.463667	-3.74922	150	Europa	39	Europa meridional	13	Madrid	28	Madrid	28127	ROZAS DE MADRID, LAS	40.49286	-3.875462	M	Mujer	1989	6	Personal laboral	6	Profesor Asociado	2	Contrato de Duración Determinada	2	Dedicación a Tiempo Parcial	12	1	Servicio Activo	N	1	Uno	724	España	40.463667	-3.74922	150	Europa	39	Europa meridional	056	Universidad Rey Juan Carlos	2016	2016	0
LOS DATOS DE ESTA FILA NO CORRESPONDEN A UN SÓLO INDIVIDUO. PARA INTERPRETAR CORRÉCTAMENTE CONSULTE: https://www.universidata.es/anonimización	056	Universidad Rey Juan Carlos	2022	156	China	35.86166	104.195397	142	Asia	30	Asia oriental	13	Madrid	28	Madrid	28079	MADRID	40.41669	-3.700346	M	Mujer	1986	6	Personal laboral	6	Profesor Asociado	2	Contrato de Duración Determinada	2	Dedicación a Tiempo Parcial	12	1	Servicio Activo	N	0	No
LOS DATOS DE ESTA FILA NO CORRESPONDEN A UN SÓLO INDIVIDUO. PARA INTERPRETAR CORRÉCTAMENTE CONSULTE: https://www.universidata.es/anonimización	056	Universidad Rey Juan Carlos	2022	724	España	40.463667	-3.74922	150	Europa	39	Europa meridional									M	Mujer	1975	6	Personal laboral	9	Profesor Visitante	2	Contrato de Duración Determinada	1	Dedicación a Tiempo Completo		1	Servicio Activo	N	0	No
LOS DATOS DE ESTA FILA NO CORRESPONDEN A UN SÓLO INDIVIDUO. PARA INTERPRETAR CORRÉCTAMENTE CONSULTE: https://www.universidata.es/anonimización	056	Universidad Rey Juan Carlos	2022	724	España	40.463667	-3.74922	150	Europa	39	Europa meridional	13	Madrid	28	Madrid	28079	MADRID	40.41669	-3.700346	M	Mujer	1962	6	Personal laboral	6	Profesor Asociado	1	Contrato Indefinido o Fijo	2	Dedicación a Tiempo Parcial	12	1	Servicio Activo	N	1	Uno	724	España	40.463667	-3.74922	150	Europa	39	Europa meridional	019	Universidad de Valladolid	2019	2020	0
LOS DATOS DE ESTA FILA NO CORRESPONDEN A UN SÓLO INDIVIDUO. PARA INTERPRETAR CORRÉCTAMENTE CONSULTE: https://www.universidata.es/anonimización	056	Universidad Rey Juan Carlos	2022	724	España	40.463667	-3.74922	150	Europa	39	Europa meridional	13	Madrid	28	Madrid	28013	ARANJUEZ	40.03209	-3.603288	M	Mujer	1968	6	Personal laboral	6	Profesor Asociado	2	Contrato de Duración Determinada	2	Dedicación a Tiempo Parcial	6	1	Servicio Activo	N	0	No
LOS DATOS DE ESTA FILA NO CORRESPONDEN A UN SÓLO INDIVIDUO. PARA INTERPRETAR CORRÉCTAMENTE CONSULTE: https://www.universidata.es/anonimización	056	Universidad Rey Juan Carlos	2022	250	Francia	46.227638	2.213749	150	Europa	155	Europa occidental	13	Madrid	28	Madrid	28131	SAN LORENZO DE EL ESCORIAL	40.59167	-4.149123	M	Mujer	1972	6	Personal laboral	9	Profesor Visitante	1	Contrato Indefinido o Fijo	1	Dedicación a Tiempo Completo		1	Servicio Activo	S	0	No
LOS DATOS DE ESTA FILA NO CORRESPONDEN A UN SÓLO INDIVIDUO. PARA INTERPRETAR CORRÉCTAMENTE CONSULTE: https://www.universidata.es/anonimización	056	Universidad Rey Juan Carlos	2022	724	España	40.463667	-3.74922	150	Europa	39	Europa meridional	13	Madrid	28	Madrid	28079	MADRID	40.41669	-3.700346	M	Mujer	1966	1	Funcionario de carrera	2	Profesor Titular de Universidad	8	Personal Funcionario\Personal eventual	1	Dedicación a Tiempo Completo		1	Servicio Activo	N	0	No
LOS DATOS DE ESTA FILA NO CORRESPONDEN A UN SÓLO INDIVIDUO. PARA INTERPRETAR CORRÉCTAMENTE CONSULTE: https://www.universidata.es/anonimización	056	Universidad Rey Juan Carlos	2022	724	España	40.463667	-3.74922	150	Europa	39	Europa meridional	13	Madrid	28	Madrid	28079	MADRID	40.41669	-3.700346	M	Mujer	1994	1	Funcionario de carrera	2	Profesor Titular de Universidad	8	Personal Funcionario\Personal eventual	1	Dedicación a Tiempo Completo		1	Servicio Activo	N	1	Uno	724	España	40.463667	-3.74922	150	Europa	39	Europa meridional	010	Universidad Complutense de Madrid	2007	2008	0
LOS DATOS DE ESTA FILA NO CORRESPONDEN A UN SÓLO INDIVIDUO. PARA INTERPRETAR CORRÉCTAMENTE CONSULTE: https://www.universidata.es/anonimización	056	Universidad Rey Juan Carlos	2022	724	España	40.463667	-3.74922	150	Europa	39	Europa meridional	13	Madrid	28	Madrid	28079	MADRID	40.41669	-3.700346	M	Mujer	1987	6	Personal laboral	9	Profesor Visitante	2	Contrato de Duración Determinada	1	Dedicación a Tiempo Completo		1	Servicio Activo	N	1	Uno	724	España	40.463667	-3.74922	150	Europa	39	Europa meridional	056	Universidad Rey Juan Carlos	2022		0
LOS DATOS DE ESTA FILA NO CORRESPONDEN A UN SÓLO INDIVIDUO. PARA INTERPRETAR CORRÉCTAMENTE CONSULTE: https://www.universidata.es/anonimización	056	Universidad Rey Juan Carlos	2022	724	España	40.463667	-3.74922	150	Europa	39	Europa meridional	13	Madrid	28	Madrid	28176	VILLANUEVA DE LA CAÑADA	40.44681	-4.005355	M	Mujer	1987	6	Personal laboral	9	Profesor Visitante	2	Contrato de Duración Determinada	1	Dedicación a Tiempo Completo		1	Servicio Activo	S	1	Uno	724	España	40.463667	-3.74922	150	Europa	39	Europa meridional	010	Universidad Complutense de Madrid	2018	2018	0
LOS DATOS DE ESTA FILA NO CORRESPONDEN A UN SÓLO INDIVIDUO. PARA INTERPRETAR CORRÉCTAMENTE CONSULTE: https://www.universidata.es/anonimización	056	Universidad Rey Juan Carlos	2022	643	Federación de Rusia	61.52401	105.318756	150	Europa	151	Europa oriental	13	Madrid	28	Madrid	28090	MORALZARZAL	40.68117	-3.97335	M	Mujer	1990	6	Personal laboral	9	Profesor Visitante	2	Contrato de Duración Determinada	1	Dedicación a Tiempo Completo		1	Servicio Activo	N	1	Uno	724	España	40.463667	-3.74922	150	Europa	39	Europa meridional	017	Universidad de Sevilla	2020	2020	0
LOS DATOS DE ESTA FILA NO CORRESPONDEN A UN SÓLO INDIVIDUO. PARA INTERPRETAR CORRÉCTAMENTE CONSULTE: https://www.universidata.es/anonimización	056	Universidad Rey Juan Carlos	2022	724	España	40.463667	-3.74922	150	Europa	39	Europa meridional	13	Madrid	28	Madrid	28160	VALDEMORILLO	40.50208	-4.065841	M	Mujer	1967	6	Personal laboral	9	Profesor Visitante	2	Contrato de Duración Determinada	1	Dedicación a Tiempo Completo		1	Servicio Activo	N	1	Uno	724	España	40.463667	-3.74922	150	Europa	39	Europa meridional	010	Universidad Complutense de Madrid	2018	2018	0
LOS DATOS DE ESTA FILA NO CORRESPONDEN A UN SÓLO INDIVIDUO. PARA INTERPRETAR CORRÉCTAMENTE CONSULTE: https://www.universidata.es/anonimización	056	Universidad Rey Juan Carlos	2022	156	China	35.86166	104.195397	142	Asia	30	Asia oriental	13	Madrid	28	Madrid	28079	MADRID	40.41669	-3.700346	M	Mujer	1958	6	Personal laboral	9	Profesor Visitante	1	Contrato Indefinido o Fijo	1	Dedicación a Tiempo Completo		1	Servicio Activo	N	0	No
LOS DATOS DE ESTA FILA NO CORRESPONDEN A UN SÓLO INDIVIDUO. PARA INTERPRETAR CORRÉCTAMENTE CONSULTE: https://www.universidata.es/anonimización	056	Universidad Rey Juan Carlos	2022	724	España	40.463667	-3.74922	150	Europa	39	Europa meridional	13	Madrid	28	Madrid	28079	MADRID	40.41669	-3.700346	M	Mujer	1979	6	Personal laboral	9	Profesor Visitante	1	Contrato Indefinido o Fijo	1	Dedicación a Tiempo Completo		1	Servicio Activo	N	0	No
LOS DATOS DE ESTA FILA NO CORRESPONDEN A UN SÓLO INDIVIDUO. PARA INTERPRETAR CORRÉCTAMENTE CONSULTE: https://www.universidata.es/anonimización	056	Universidad Rey Juan Carlos	2022	724	España	40.463667	-3.74922	150	Europa	39	Europa meridional	13	Madrid	28	Madrid	28079	MADRID	40.41669	-3.700346	M	Mujer	1963	6	Personal laboral	9	Profesor Visitante	2	Contrato de Duración Determinada	1	Dedicación a Tiempo Completo		1	Servicio Activo	N	0	No
LOS DATOS DE ESTA FILA NO CORRESPONDEN A UN SÓLO INDIVIDUO. PARA INTERPRETAR CORRÉCTAMENTE CONSULTE: https://www.universidata.es/anonimización	056	Universidad Rey Juan Carlos	2022	724	España	40.463667	-3.74922	150	Europa	39	Europa meridional	13	Madrid	28	Madrid	28079	MADRID	40.41669	-3.700346	H	Hombre	1997	6	Personal laboral	6	Profesor Asociado	2	Contrato de Duración Determinada	2	Dedicación a Tiempo Parcial	6	1	Servicio Activo	N	1	Uno	724	España	40.463667	-3.74922	150	Europa	39	Europa meridional	046	Universidad San Pablo-CEU	2003	2003	0
LOS DATOS DE ESTA FILA NO CORRESPONDEN A UN SÓLO INDIVIDUO. PARA INTERPRETAR CORRÉCTAMENTE CONSULTE: https://www.universidata.es/anonimización	056	Universidad Rey Juan Carlos	2022	724	España	40.463667	-3.74922	150	Europa	39	Europa meridional	13	Madrid	28	Madrid	28079	MADRID	40.41669	-3.700346	H	Hombre	1976	6	Personal laboral	9	Profesor Visitante	2	Contrato de Duración Determinada	1	Dedicación a Tiempo Completo		1	Servicio Activo	N	1	Uno	724	España	40.463667	-3.74922	150	Europa	39	Europa meridional	056	Universidad Rey Juan Carlos	2012	2012	0
LOS DATOS DE ESTA FILA NO CORRESPONDEN A UN SÓLO INDIVIDUO. PARA INTERPRETAR CORRÉCTAMENTE CONSULTE: https://www.universidata.es/anonimización	056	Universidad Rey Juan Carlos	2022	724	España	40.463667	-3.74922	150	Europa	39	Europa meridional	13	Madrid	28	Madrid	28079	MADRID	40.41669	-3.700346	H	Hombre	1995	6	Personal laboral	6	Profesor Asociado	2	Contrato de Duración Determinada	2	Dedicación a Tiempo Parcial	8	1	Servicio Activo	N	1	Uno	724	España	40.463667	-3.74922	150	Europa	39	Europa meridional	019	Universidad de Valladolid	2019	2019	1
LOS DATOS DE ESTA FILA NO CORRESPONDEN A UN SÓLO INDIVIDUO. PARA INTERPRETAR CORRÉCTAMENTE CONSULTE: https://www.universidata.es/anonimización	056	Universidad Rey Juan Carlos	2022	724	España	40.463667	-3.74922	150	Europa	39	Europa meridional	13	Madrid	28	Madrid	28079	MADRID	40.41669	-3.700346	H	Hombre	1975	6	Personal laboral	6	Profesor Asociado	2	Contrato de Duración Determinada	2	Dedicación a Tiempo Parcial	12	1	Servicio Activo	N	0	No
LOS DATOS DE ESTA FILA NO CORRESPONDEN A UN SÓLO INDIVIDUO. PARA INTERPRETAR CORRÉCTAMENTE CONSULTE: https://www.universidata.es/anonimización	056	Universidad Rey Juan Carlos	2022	724	España	40.463667	-3.74922	150	Europa	39	Europa meridional	13	Madrid	28	Madrid	28079	MADRID	40.41669	-3.700346	H	Hombre	1965	1	Funcionario de carrera	2	Profesor Titular de Universidad	8	Personal Funcionario\Personal eventual	1	Dedicación a Tiempo Completo		1	Servicio Activo	N	1	Uno	724	España	40.463667	-3.74922	150	Europa	39	Europa meridional	010	Universidad Complutense de Madrid	1999	1999	0
LOS DATOS DE ESTA FILA NO CORRESPONDEN A UN SÓLO INDIVIDUO. PARA INTERPRETAR CORRÉCTAMENTE CONSULTE: https://www.universidata.es/anonimización	056	Universidad Rey Juan Carlos	2022	724	España	40.463667	-3.74922	150	Europa	39	Europa meridional	13	Madrid	28	Madrid	28079	MADRID	40.41669	-3.700346	H	Hombre	1979	1	Funcionario de carrera	1	Catedrático de Universidad	8	Personal Funcionario\Personal eventual	1	Dedicación a Tiempo Completo		1	Servicio Activo	N	1	Uno	724	España	40.463667	-3.74922	150	Europa	39	Europa meridional	056	Universidad Rey Juan Carlos	2016	2016	0
LOS DATOS DE ESTA FILA NO CORRESPONDEN A UN SÓLO INDIVIDUO. PARA INTERPRETAR CORRÉCTAMENTE CONSULTE: https://www.universidata.es/anonimización	056	Universidad Rey Juan Carlos	2022	724	España	40.463667	-3.74922	150	Europa	39	Europa meridional	13	Madrid	28	Madrid	28074	LEGANÉS	40.32642	-3.758988	H	Hombre	1974	1	Funcionario de carrera	2	Profesor Titular de Universidad	8	Personal Funcionario\Personal eventual	1	Dedicación a Tiempo Completo		1	Servicio Activo	N	1	Uno	724	España	40.463667	-3.74922	150	Europa	39	Europa meridional	010	Universidad Complutense de Madrid	2016	2016	0
LOS DATOS DE ESTA FILA NO CORRESPONDEN A UN SÓLO INDIVIDUO. PARA INTERPRETAR CORRÉCTAMENTE CONSULTE: https://www.universidata.es/anonimización	056	Universidad Rey Juan Carlos	2022	724	España	40.463667	-3.74922	150	Europa	39	Europa meridional	13	Madrid	28	Madrid	28079	MADRID	40.41669	-3.700346	H	Hombre	1979	6	Personal laboral	6	Profesor Asociado	1	Contrato Indefinido o Fijo	2	Dedicación a Tiempo Parcial	6	1	Servicio Activo	N	1	Uno	724	España	40.463667	-3.74922	150	Europa	39	Europa meridional	056	Universidad Rey Juan Carlos	2003	2003	0
LOS DATOS DE ESTA FILA NO CORRESPONDEN A UN SÓLO INDIVIDUO. PARA INTERPRETAR CORRÉCTAMENTE CONSULTE: https://www.universidata.es/anonimización	056	Universidad Rey Juan Carlos	2022	724	España	40.463667	-3.74922	150	Europa	39	Europa meridional	13	Madrid	28	Madrid	28018	BECERRIL DE LA SIERRA	40.71638	-3.989412	H	Hombre	1968	6	Personal laboral	6	Profesor Asociado	2	Contrato de Duración Determinada	2	Dedicación a Tiempo Parcial	12	1	Servicio Activo	N	0	No
LOS DATOS DE ESTA FILA NO CORRESPONDEN A UN SÓLO INDIVIDUO. PARA INTERPRETAR CORRÉCTAMENTE CONSULTE: https://www.universidata.es/anonimización	056	Universidad Rey Juan Carlos	2022	724	España	40.463667	-3.74922	150	Europa	39	Europa meridional	13	Madrid	28	Madrid	28079	MADRID	40.41669	-3.700346	H	Hombre	1989	6	Personal laboral	5	Profesor Contratado Doctor	1	Contrato Indefinido o Fijo	1	Dedicación a Tiempo Completo		1	Servicio Activo	N	0	No
LOS DATOS DE ESTA FILA NO CORRESPONDEN A UN SÓLO INDIVIDUO. PARA INTERPRETAR CORRÉCTAMENTE CONSULTE: https://www.universidata.es/anonimización	056	Universidad Rey Juan Carlos	2022	724	España	40.463667	-3.74922	150	Europa	39	Europa meridional	13	Madrid	28	Madrid	28079	MADRID	40.41669	-3.700346	H	Hombre	1978	6	Personal laboral	6	Profesor Asociado	1	Contrato Indefinido o Fijo	2	Dedicación a Tiempo Parcial	12	1	Servicio Activo	N	0	No
LOS DATOS DE ESTA FILA NO CORRESPONDEN A UN SÓLO INDIVIDUO. PARA INTERPRETAR CORRÉCTAMENTE CONSULTE: https://www.universidata.es/anonimización	056	Universidad Rey Juan Carlos	2022	724	España	40.463667	-3.74922	150	Europa	39	Europa meridional	13	Madrid	28	Madrid	28079	MADRID	40.41669	-3.700346	H	Hombre	1967	6	Personal laboral	6	Profesor Asociado	1	Contrato Indefinido o Fijo	2	Dedicación a Tiempo Parcial	8	1	Servicio Activo	N	1	Uno	724	España	40.463667	-3.74922	150	Europa	39	Europa meridional	056	Universidad Rey Juan Carlos	2008		0
LOS DATOS DE ESTA FILA NO CORRESPONDEN A UN SÓLO INDIVIDUO. PARA INTERPRETAR CORRÉCTAMENTE CONSULTE: https://www.universidata.es/anonimización	056	Universidad Rey Juan Carlos	2022	724	España	40.463667	-3.74922	150	Europa	39	Europa meridional	13	Madrid	28	Madrid	28079	MADRID	40.41669	-3.700346	H	Hombre	1979	6	Personal laboral	6	Profesor Asociado	2	Contrato de Duración Determinada	2	Dedicación a Tiempo Parcial	12	1	Servicio Activo	N	0	No
LOS DATOS DE ESTA FILA NO CORRESPONDEN A UN SÓLO INDIVIDUO. PARA INTERPRETAR CORRÉCTAMENTE CONSULTE: https://www.universidata.es/anonimización	056	Universidad Rey Juan Carlos	2022	724	España	40.463667	-3.74922	150	Europa	39	Europa meridional	13	Madrid	28	Madrid	28079	MADRID	40.41669	-3.700346	H	Hombre	1984	1	Funcionario de carrera	1	Catedrático de Universidad	8	Personal Funcionario\Personal eventual	1	Dedicación a Tiempo Completo		1	Servicio Activo	N	1	Uno	724	España	40.463667	-3.74922	150	Europa	39	Europa meridional	056	Universidad Rey Juan Carlos	2013	2013	0
LOS DATOS DE ESTA FILA NO CORRESPONDEN A UN SÓLO INDIVIDUO. PARA INTERPRETAR CORRÉCTAMENTE CONSULTE: https://www.universidata.es/anonimización	056	Universidad Rey Juan Carlos	2022	724	España	40.463667	-3.74922	150	Europa	39	Europa meridional	13	Madrid	28	Madrid	28079	MADRID	40.41669	-3.700346	H	Hombre	1997	6	Personal laboral	6	Profesor Asociado	2	Contrato de Duración Determinada	2	Dedicación a Tiempo Parcial	12	1	Servicio Activo	N	0	No
LOS DATOS DE ESTA FILA NO CORRESPONDEN A UN SÓLO INDIVIDUO. PARA INTERPRETAR CORRÉCTAMENTE CONSULTE: https://www.universidata.es/anonimización	056	Universidad Rey Juan Carlos	2022	724	España	40.463667	-3.74922	150	Europa	39	Europa meridional	13	Madrid	28	Madrid	28079	MADRID	40.41669	-3.700346	H	Hombre	1968	6	Personal laboral	5	Profesor Contratado Doctor	1	Contrato Indefinido o Fijo	1	Dedicación a Tiempo Completo		1	Servicio Activo	N	0	No
LOS DATOS DE ESTA FILA NO CORRESPONDEN A UN SÓLO INDIVIDUO. PARA INTERPRETAR CORRÉCTAMENTE CONSULTE: https://www.universidata.es/anonimización	056	Universidad Rey Juan Carlos	2022	724	España	40.463667	-3.74922	150	Europa	39	Europa meridional	13	Madrid	28	Madrid	28079	MADRID	40.41669	-3.700346	H	Hombre	1992	6	Personal laboral	6	Profesor Asociado	2	Contrato de Duración Determinada	2	Dedicación a Tiempo Parcial	12	1	Servicio Activo	N	2	Más de uno	724	España	40.463667	-3.74922	150	Europa	39	Europa meridional	010	Universidad Complutense de Madrid	2007	2007	0
LOS DATOS DE ESTA FILA NO CORRESPONDEN A UN SÓLO INDIVIDUO. PARA INTERPRETAR CORRÉCTAMENTE CONSULTE: https://www.universidata.es/anonimización	056	Universidad Rey Juan Carlos	2022	724	España	40.463667	-3.74922	150	Europa	39	Europa meridional	7	Castilla León	37	Salamanca	37274	SALAMANCA	40.96497	-5.663047	H	Hombre	1969	1	Funcionario de carrera	2	Profesor Titular de Universidad	8	Personal Funcionario\Personal eventual	1	Dedicación a Tiempo Completo		1	Servicio Activo	S	0	No
LOS DATOS DE ESTA FILA NO CORRESPONDEN A UN SÓLO INDIVIDUO. PARA INTERPRETAR CORRÉCTAMENTE CONSULTE: https://www.universidata.es/anonimización	056	Universidad Rey Juan Carlos	2022	724	España	40.463667	-3.74922	150	Europa	39	Europa meridional	13	Madrid	28	Madrid	28079	MADRID	40.41669	-3.700346	H	Hombre	1968	6	Personal laboral	5	Profesor Contratado Doctor	1	Contrato Indefinido o Fijo	1	Dedicación a Tiempo Completo		1	Servicio Activo	N	0	No
LOS DATOS DE ESTA FILA NO CORRESPONDEN A UN SÓLO INDIVIDUO. PARA INTERPRETAR CORRÉCTAMENTE CONSULTE: https://www.universidata.es/anonimización	056	Universidad Rey Juan Carlos	2022	724	España	40.463667	-3.74922	150	Europa	39	Europa meridional	13	Madrid	28	Madrid	28007	ALCORCÓN	40.34912	-3.828811	H	Hombre	1964	1	Funcionario de carrera	2	Profesor Titular de Universidad	8	Personal Funcionario\Personal eventual	1	Dedicación a Tiempo Completo		1	Servicio Activo	N	0	No
LOS DATOS DE ESTA FILA NO CORRESPONDEN A UN SÓLO INDIVIDUO. PARA INTERPRETAR CORRÉCTAMENTE CONSULTE: https://www.universidata.es/anonimización	056	Universidad Rey Juan Carlos	2022	724	España	40.463667	-3.74922	150	Europa	39	Europa meridional	13	Madrid	28	Madrid	28127	ROZAS DE MADRID, LAS	40.49286	-3.875462	H	Hombre	1963	6	Personal laboral	6	Profesor Asociado	1	Contrato Indefinido o Fijo	2	Dedicación a Tiempo Parcial	12	1	Servicio Activo	N	0	No
LOS DATOS DE ESTA FILA NO CORRESPONDEN A UN SÓLO INDIVIDUO. PARA INTERPRETAR CORRÉCTAMENTE CONSULTE: https://www.universidata.es/anonimización	056	Universidad Rey Juan Carlos	2022	724	España	40.463667	-3.74922	150	Europa	39	Europa meridional	13	Madrid	28	Madrid	28058	FUENLABRADA	40.28387	-3.800329	H	Hombre	1972	6	Personal laboral	6	Profesor Asociado	2	Contrato de Duración Determinada	2	Dedicación a Tiempo Parcial	8	1	Servicio Activo	N	0	No
LOS DATOS DE ESTA FILA NO CORRESPONDEN A UN SÓLO INDIVIDUO. PARA INTERPRETAR CORRÉCTAMENTE CONSULTE: https://www.universidata.es/anonimización	056	Universidad Rey Juan Carlos	2022	724	España	40.463667	-3.74922	150	Europa	39	Europa meridional	7	Castilla León	37	Salamanca	37246	PEÑARANDA DE BRACAMONTE	40.90394	-5.202896	H	Hombre	1977	6	Personal laboral	6	Profesor Asociado	1	Contrato Indefinido o Fijo	2	Dedicación a Tiempo Parcial	6	1	Servicio Activo	N	1	Uno	724	España	40.463667	-3.74922	150	Europa	39	Europa meridional	010	Universidad Complutense de Madrid	1997	1997	0
LOS DATOS DE ESTA FILA NO CORRESPONDEN A UN SÓLO INDIVIDUO. PARA INTERPRETAR CORRÉCTAMENTE CONSULTE: https://www.universidata.es/anonimización	056	Universidad Rey Juan Carlos	2022	724	España	40.463667	-3.74922	150	Europa	39	Europa meridional	13	Madrid	28	Madrid	28006	ALCOBENDAS	40.54754	-3.642091	H	Hombre	1973	6	Personal laboral	6	Profesor Asociado	1	Contrato Indefinido o Fijo	2	Dedicación a Tiempo Parcial	8	1	Servicio Activo	N	1	Uno	724	España	40.463667	-3.74922	150	Europa	39	Europa meridional	065	Universidad Camilo José Cela	2015	2016	0
LOS DATOS DE ESTA FILA NO CORRESPONDEN A UN SÓLO INDIVIDUO. PARA INTERPRETAR CORRÉCTAMENTE CONSULTE: https://www.universidata.es/anonimización	056	Universidad Rey Juan Carlos	2022	724	España	40.463667	-3.74922	150	Europa	39	Europa meridional	13	Madrid	28	Madrid	28160	VALDEMORILLO	40.50208	-4.065841	H	Hombre	1979	6	Personal laboral	6	Profesor Asociado	2	Contrato de Duración Determinada	2	Dedicación a Tiempo Parcial	8	1	Servicio Activo	S	0	No
LOS DATOS DE ESTA FILA NO CORRESPONDEN A UN SÓLO INDIVIDUO. PARA INTERPRETAR CORRÉCTAMENTE CONSULTE: https://www.universidata.es/anonimización	056	Universidad Rey Juan Carlos	2022	724	España	40.463667	-3.74922	150	Europa	39	Europa meridional	13	Madrid	28	Madrid	28079	MADRID	40.41669	-3.700346	H	Hombre	1966	6	Personal laboral	5	Profesor Contratado Doctor	1	Contrato Indefinido o Fijo	1	Dedicación a Tiempo Completo		1	Servicio Activo	N	1	Uno	724	España	40.463667	-3.74922	150	Europa	39	Europa meridional	056	Universidad Rey Juan Carlos	2011		0
LOS DATOS DE ESTA FILA NO CORRESPONDEN A UN SÓLO INDIVIDUO. PARA INTERPRETAR CORRÉCTAMENTE CONSULTE: https://www.universidata.es/anonimización	056	Universidad Rey Juan Carlos	2022	724	España	40.463667	-3.74922	150	Europa	39	Europa meridional	13	Madrid	28	Madrid	28079	MADRID	40.41669	-3.700346	H	Hombre	1968	6	Personal laboral	6	Profesor Asociado	1	Contrato Indefinido o Fijo	2	Dedicación a Tiempo Parcial	12	1	Servicio Activo	N	1	Uno	724	España	40.463667	-3.74922	150	Europa	39	Europa meridional	056	Universidad Rey Juan Carlos	2005	2005	0
LOS DATOS DE ESTA FILA NO CORRESPONDEN A UN SÓLO INDIVIDUO. PARA INTERPRETAR CORRÉCTAMENTE CONSULTE: https://www.universidata.es/anonimización	056	Universidad Rey Juan Carlos	2022	724	España	40.463667	-3.74922	150	Europa	39	Europa meridional	13	Madrid	28	Madrid	28079	MADRID	40.41669	-3.700346	H	Hombre	1973	1	Funcionario de carrera	2	Profesor Titular de Universidad	8	Personal Funcionario\Personal eventual	1	Dedicación a Tiempo Completo		1	Servicio Activo	N	1	Uno	724	España	40.463667	-3.74922	150	Europa	39	Europa meridional	014	Universidad de Salamanca	2001		0
LOS DATOS DE ESTA FILA NO CORRESPONDEN A UN SÓLO INDIVIDUO. PARA INTERPRETAR CORRÉCTAMENTE CONSULTE: https://www.universidata.es/anonimización	056	Universidad Rey Juan Carlos	2022	724	España	40.463667	-3.74922	150	Europa	39	Europa meridional	13	Madrid	28	Madrid	28115	POZUELO DE ALARCÓN	40.4352	-3.813062	H	Hombre	1978	1	Funcionario de carrera	2	Profesor Titular de Universidad	8	Personal Funcionario\Personal eventual	8	Se desconoce por estar en otra institución (no aplica)		8	Servicios Especiales	N	0	No
LOS DATOS DE ESTA FILA NO CORRESPONDEN A UN SÓLO INDIVIDUO. PARA INTERPRETAR CORRÉCTAMENTE CONSULTE: https://www.universidata.es/anonimización	056	Universidad Rey Juan Carlos	2022	724	España	40.463667	-3.74922	150	Europa	39	Europa meridional	13	Madrid	28	Madrid	28079	MADRID	40.41669	-3.700346	H	Hombre	1967	6	Personal laboral	6	Profesor Asociado	2	Contrato de Duración Determinada	2	Dedicación a Tiempo Parcial	12	1	Servicio Activo	N	1	Uno	250	Francia	46.227638	2.213749	150	Europa	155	Europa occidental	E80	Universidad perteneciente al EEES	1990	1992	0
LOS DATOS DE ESTA FILA NO CORRESPONDEN A UN SÓLO INDIVIDUO. PARA INTERPRETAR CORRÉCTAMENTE CONSULTE: https://www.universidata.es/anonimización	056	Universidad Rey Juan Carlos	2022	724	España	40.463667	-3.74922	150	Europa	39	Europa meridional	13	Madrid	28	Madrid	28079	MADRID	40.41669	-3.700346	H	Hombre	1959	6	Personal laboral	4	Profesor Ayudante Doctor	2	Contrato de Duración Determinada	1	Dedicación a Tiempo Completo		1	Servicio Activo	N	1	Uno	724	España	40.463667	-3.74922	150	Europa	39	Europa meridional	010	Universidad Complutense de Madrid	1999	1999	0
LOS DATOS DE ESTA FILA NO CORRESPONDEN A UN SÓLO INDIVIDUO. PARA INTERPRETAR CORRÉCTAMENTE CONSULTE: https://www.universidata.es/anonimización	056	Universidad Rey Juan Carlos	2022	724	España	40.463667	-3.74922	150	Europa	39	Europa meridional	13	Madrid	28	Madrid	28040	CIEMPOZUELOS	40.15934	-3.6184	H	Hombre	1989	1	Funcionario de carrera	2	Profesor Titular de Universidad	8	Personal Funcionario\Personal eventual	1	Dedicación a Tiempo Completo		1	Servicio Activo	N	0	No
LOS DATOS DE ESTA FILA NO CORRESPONDEN A UN SÓLO INDIVIDUO. PARA INTERPRETAR CORRÉCTAMENTE CONSULTE: https://www.universidata.es/anonimización	056	Universidad Rey Juan Carlos	2022	724	España	40.463667	-3.74922	150	Europa	39	Europa meridional	13	Madrid	28	Madrid	28079	MADRID	40.41669	-3.700346	H	Hombre	1989	6	Personal laboral	6	Profesor Asociado	1	Contrato Indefinido o Fijo	2	Dedicación a Tiempo Parcial	6	1	Servicio Activo	N	1	Uno	724	España	40.463667	-3.74922	150	Europa	39	Europa meridional	056	Universidad Rey Juan Carlos	2002	2002	0
LOS DATOS DE ESTA FILA NO CORRESPONDEN A UN SÓLO INDIVIDUO. PARA INTERPRETAR CORRÉCTAMENTE CONSULTE: https://www.universidata.es/anonimización	056	Universidad Rey Juan Carlos	2022	724	España	40.463667	-3.74922	150	Europa	39	Europa meridional	13	Madrid	28	Madrid	28079	MADRID	40.41669	-3.700346	H	Hombre	1982	6	Personal laboral	6	Profesor Asociado	2	Contrato de Duración Determinada	2	Dedicación a Tiempo Parcial	12	1	Servicio Activo	N	0	No
LOS DATOS DE ESTA FILA NO CORRESPONDEN A UN SÓLO INDIVIDUO. PARA INTERPRETAR CORRÉCTAMENTE CONSULTE: https://www.universidata.es/anonimización	056	Universidad Rey Juan Carlos	2022	724	España	40.463667	-3.74922	150	Europa	39	Europa meridional	13	Madrid	28	Madrid	28006	ALCOBENDAS	40.54754	-3.642091	H	Hombre	1989	6	Personal laboral	6	Profesor Asociado	2	Contrato de Duración Determinada	2	Dedicación a Tiempo Parcial	12	1	Servicio Activo	N	0	No
LOS DATOS DE ESTA FILA NO CORRESPONDEN A UN SÓLO INDIVIDUO. PARA INTERPRETAR CORRÉCTAMENTE CONSULTE: https://www.universidata.es/anonimización	056	Universidad Rey Juan Carlos	2022	724	España	40.463667	-3.74922	150	Europa	39	Europa meridional	13	Madrid	28	Madrid	28079	MADRID	40.41669	-3.700346	H	Hombre	1989	6	Personal laboral	6	Profesor Asociado	1	Contrato Indefinido o Fijo	2	Dedicación a Tiempo Parcial	6	1	Servicio Activo	N	0	No
LOS DATOS DE ESTA FILA NO CORRESPONDEN A UN SÓLO INDIVIDUO. PARA INTERPRETAR CORRÉCTAMENTE CONSULTE: https://www.universidata.es/anonimización	056	Universidad Rey Juan Carlos	2022	724	España	40.463667	-3.74922	150	Europa	39	Europa meridional	13	Madrid	28	Madrid	28079	MADRID	40.41669	-3.700346	H	Hombre	1975	1	Funcionario de carrera	2	Profesor Titular de Universidad	8	Personal Funcionario\Personal eventual	8	Se desconoce por estar en otra institución (no aplica)		8	Servicios Especiales	N	1	Uno	724	España	40.463667	-3.74922	150	Europa	39	Europa meridional	010	Universidad Complutense de Madrid	2004		0
LOS DATOS DE ESTA FILA NO CORRESPONDEN A UN SÓLO INDIVIDUO. PARA INTERPRETAR CORRÉCTAMENTE CONSULTE: https://www.universidata.es/anonimización	056	Universidad Rey Juan Carlos	2022	724	España	40.463667	-3.74922	150	Europa	39	Europa meridional	13	Madrid	28	Madrid	28079	MADRID	40.41669	-3.700346	H	Hombre	1974	6	Personal laboral	5	Profesor Contratado Doctor	1	Contrato Indefinido o Fijo	1	Dedicación a Tiempo Completo		1	Servicio Activo	N	0	No
LOS DATOS DE ESTA FILA NO CORRESPONDEN A UN SÓLO INDIVIDUO. PARA INTERPRETAR CORRÉCTAMENTE CONSULTE: https://www.universidata.es/anonimización	056	Universidad Rey Juan Carlos	2022	724	España	40.463667	-3.74922	150	Europa	39	Europa meridional	13	Madrid	28	Madrid	28007	ALCORCÓN	40.34912	-3.828811	H	Hombre	1976	6	Personal laboral	6	Profesor Asociado	2	Contrato de Duración Determinada	2	Dedicación a Tiempo Parcial	12	1	Servicio Activo	N	0	No
LOS DATOS DE ESTA FILA NO CORRESPONDEN A UN SÓLO INDIVIDUO. PARA INTERPRETAR CORRÉCTAMENTE CONSULTE: https://www.universidata.es/anonimización	056	Universidad Rey Juan Carlos	2022	724	España	40.463667	-3.74922	150	Europa	39	Europa meridional	13	Madrid	28	Madrid	28131	SAN LORENZO DE EL ESCORIAL	40.59167	-4.149123	H	Hombre	1979	6	Personal laboral	6	Profesor Asociado	1	Contrato Indefinido o Fijo	2	Dedicación a Tiempo Parcial	12	1	Servicio Activo	N	1	Uno	724	España	40.463667	-3.74922	150	Europa	39	Europa meridional	056	Universidad Rey Juan Carlos	2002	2003	0
LOS DATOS DE ESTA FILA NO CORRESPONDEN A UN SÓLO INDIVIDUO. PARA INTERPRETAR CORRÉCTAMENTE CONSULTE: https://www.universidata.es/anonimización	056	Universidad Rey Juan Carlos	2022	724	España	40.463667	-3.74922	150	Europa	39	Europa meridional	8	Castilla La Mancha	45	Toledo	45165	TALAVERA DE LA REINA	39.9598	-4.834432	H	Hombre	1959	6	Personal laboral	6	Profesor Asociado	2	Contrato de Duración Determinada	2	Dedicación a Tiempo Parcial	12	1	Servicio Activo	N	0	No
LOS DATOS DE ESTA FILA NO CORRESPONDEN A UN SÓLO INDIVIDUO. PARA INTERPRETAR CORRÉCTAMENTE CONSULTE: https://www.universidata.es/anonimización	056	Universidad Rey Juan Carlos	2022	724	España	40.463667	-3.74922	150	Europa	39	Europa meridional	8	Castilla La Mancha	16	Cuenca	16078	CUENCA	40.07183	-2.134005	H	Hombre	1969	6	Personal laboral	9	Profesor Visitante	2	Contrato de Duración Determinada	1	Dedicación a Tiempo Completo		1	Servicio Activo	N	1	Uno	724	España	40.463667	-3.74922	150	Europa	39	Europa meridional	023	Universidad Autónoma de Madrid	2004	2004	0
LOS DATOS DE ESTA FILA NO CORRESPONDEN A UN SÓLO INDIVIDUO. PARA INTERPRETAR CORRÉCTAMENTE CONSULTE: https://www.universidata.es/anonimización	056	Universidad Rey Juan Carlos	2022	724	España	40.463667	-3.74922	150	Europa	39	Europa meridional	13	Madrid	28	Madrid	28079	MADRID	40.41669	-3.700346	H	Hombre	1967	6	Personal laboral	6	Profesor Asociado	2	Contrato de Duración Determinada	2	Dedicación a Tiempo Parcial	12	1	Servicio Activo	S	1	Uno	724	España	40.463667	-3.74922	150	Europa	39	Europa meridional	009	Universidad de León	2001	2001	0
LOS DATOS DE ESTA FILA NO CORRESPONDEN A UN SÓLO INDIVIDUO. PARA INTERPRETAR CORRÉCTAMENTE CONSULTE: https://www.universidata.es/anonimización	056	Universidad Rey Juan Carlos	2022	724	España	40.463667	-3.74922	150	Europa	39	Europa meridional	13	Madrid	28	Madrid	28079	MADRID	40.41669	-3.700346	H	Hombre	1995	6	Personal laboral	6	Profesor Asociado	1	Contrato Indefinido o Fijo	2	Dedicación a Tiempo Parcial	6	1	Servicio Activo	N	0	No
LOS DATOS DE ESTA FILA NO CORRESPONDEN A UN SÓLO INDIVIDUO. PARA INTERPRETAR CORRÉCTAMENTE CONSULTE: https://www.universidata.es/anonimización	056	Universidad Rey Juan Carlos	2022	724	España	40.463667	-3.74922	150	Europa	39	Europa meridional	13	Madrid	28	Madrid	28022	BOADILLA DEL MONTE	40.40525	-3.876992	H	Hombre	1968	1	Funcionario de carrera	1	Catedrático de Universidad	8	Personal Funcionario\Personal eventual	1	Dedicación a Tiempo Completo		1	Servicio Activo	N	0	No
LOS DATOS DE ESTA FILA NO CORRESPONDEN A UN SÓLO INDIVIDUO. PARA INTERPRETAR CORRÉCTAMENTE CONSULTE: https://www.universidata.es/anonimización	056	Universidad Rey Juan Carlos	2022	724	España	40.463667	-3.74922	150	Europa	39	Europa meridional	13	Madrid	28	Madrid	28079	MADRID	40.41669	-3.700346	H	Hombre	1977	1	Funcionario de carrera	1	Catedrático de Universidad	8	Personal Funcionario\Personal eventual	1	Dedicación a Tiempo Completo		1	Servicio Activo	S	1	Uno	724	España	40.463667	-3.74922	150	Europa	39	Europa meridional	010	Universidad Complutense de Madrid	2015	2019	0
LOS DATOS DE ESTA FILA NO CORRESPONDEN A UN SÓLO INDIVIDUO. PARA INTERPRETAR CORRÉCTAMENTE CONSULTE: https://www.universidata.es/anonimización	056	Universidad Rey Juan Carlos	2022	724	España	40.463667	-3.74922	150	Europa	39	Europa meridional	13	Madrid	28	Madrid	28079	MADRID	40.41669	-3.700346	H	Hombre	1959	6	Personal laboral	5	Profesor Contratado Doctor	1	Contrato Indefinido o Fijo	1	Dedicación a Tiempo Completo		1	Servicio Activo	N	0	No
LOS DATOS DE ESTA FILA NO CORRESPONDEN A UN SÓLO INDIVIDUO. PARA INTERPRETAR CORRÉCTAMENTE CONSULTE: https://www.universidata.es/anonimización	056	Universidad Rey Juan Carlos	2022	724	España	40.463667	-3.74922	150	Europa	39	Europa meridional	13	Madrid	28	Madrid	28079	MADRID	40.41669	-3.700346	H	Hombre	1980	1	Funcionario de carrera	1	Catedrático de Universidad	8	Personal Funcionario\Personal eventual	1	Dedicación a Tiempo Completo		1	Servicio Activo	N	1	Uno	724	España	40.463667	-3.74922	150	Europa	39	Europa meridional	029	Universidad de Alcalá	1996	1996	0
LOS DATOS DE ESTA FILA NO CORRESPONDEN A UN SÓLO INDIVIDUO. PARA INTERPRETAR CORRÉCTAMENTE CONSULTE: https://www.universidata.es/anonimización	056	Universidad Rey Juan Carlos	2022	724	España	40.463667	-3.74922	150	Europa	39	Europa meridional	13	Madrid	28	Madrid	28079	MADRID	40.41669	-3.700346	H	Hombre	1975	6	Personal laboral	6	Profesor Asociado	2	Contrato de Duración Determinada	2	Dedicación a Tiempo Parcial	8	1	Servicio Activo	N	0	No
LOS DATOS DE ESTA FILA NO CORRESPONDEN A UN SÓLO INDIVIDUO. PARA INTERPRETAR CORRÉCTAMENTE CONSULTE: https://www.universidata.es/anonimización	056	Universidad Rey Juan Carlos	2022	724	España	40.463667	-3.74922	150	Europa	39	Europa meridional	7	Castilla León	47	Valladolid	47186	VALLADOLID	41.65295	-4.728388	H	Hombre	1979	6	Personal laboral	4	Profesor Ayudante Doctor	2	Contrato de Duración Determinada	1	Dedicación a Tiempo Completo		1	Servicio Activo	N	1	Uno	724	España	40.463667	-3.74922	150	Europa	39	Europa meridional	056	Universidad Rey Juan Carlos	2019	2019	0
LOS DATOS DE ESTA FILA NO CORRESPONDEN A UN SÓLO INDIVIDUO. PARA INTERPRETAR CORRÉCTAMENTE CONSULTE: https://www.universidata.es/anonimización	056	Universidad Rey Juan Carlos	2022	724	España	40.463667	-3.74922	150	Europa	39	Europa meridional	13	Madrid	28	Madrid	28115	POZUELO DE ALARCÓN	40.4352	-3.813062	H	Hombre	1969	6	Personal laboral	6	Profesor Asociado	2	Contrato de Duración Determinada	2	Dedicación a Tiempo Parcial	8	1	Servicio Activo	N	1	Uno	724	España	40.463667	-3.74922	150	Europa	39	Europa meridional	010	Universidad Complutense de Madrid	2020	2020	0
LOS DATOS DE ESTA FILA NO CORRESPONDEN A UN SÓLO INDIVIDUO. PARA INTERPRETAR CORRÉCTAMENTE CONSULTE: https://www.universidata.es/anonimización	056	Universidad Rey Juan Carlos	2022	724	España	40.463667	-3.74922	150	Europa	39	Europa meridional	13	Madrid	28	Madrid	28079	MADRID	40.41669	-3.700346	H	Hombre	1952	1	Funcionario de carrera	2	Profesor Titular de Universidad	8	Personal Funcionario\Personal eventual	1	Dedicación a Tiempo Completo		1	Servicio Activo	N	1	Uno	724	España	40.463667	-3.74922	150	Europa	39	Europa meridional	010	Universidad Complutense de Madrid	1986	1986	0
LOS DATOS DE ESTA FILA NO CORRESPONDEN A UN SÓLO INDIVIDUO. PARA INTERPRETAR CORRÉCTAMENTE CONSULTE: https://www.universidata.es/anonimización	056	Universidad Rey Juan Carlos	2022	724	España	40.463667	-3.74922	150	Europa	39	Europa meridional	13	Madrid	28	Madrid	28074	LEGANÉS	40.32642	-3.758988	H	Hombre	1986	1	Funcionario de carrera	13	Profesor Titular de Escuela Universitaria	8	Personal Funcionario\Personal eventual	1	Dedicación a Tiempo Completo		1	Servicio Activo	N	1	Uno	724	España	40.463667	-3.74922	150	Europa	39	Europa meridional	028	Universidad Nacional de Educación a Distancia	1988	1989	0
LOS DATOS DE ESTA FILA NO CORRESPONDEN A UN SÓLO INDIVIDUO. PARA INTERPRETAR CORRÉCTAMENTE CONSULTE: https://www.universidata.es/anonimización	056	Universidad Rey Juan Carlos	2022	724	España	40.463667	-3.74922	150	Europa	39	Europa meridional	13	Madrid	28	Madrid	28079	MADRID	40.41669	-3.700346	H	Hombre	1968	6	Personal laboral	6	Profesor Asociado	2	Contrato de Duración Determinada	2	Dedicación a Tiempo Parcial	12	1	Servicio Activo	N	0	No
LOS DATOS DE ESTA FILA NO CORRESPONDEN A UN SÓLO INDIVIDUO. PARA INTERPRETAR CORRÉCTAMENTE CONSULTE: https://www.universidata.es/anonimización	056	Universidad Rey Juan Carlos	2022	724	España	40.463667	-3.74922	150	Europa	39	Europa meridional	13	Madrid	28	Madrid	28127	ROZAS DE MADRID, LAS	40.49286	-3.875462	H	Hombre	1973	6	Personal laboral	14	Profesor Colaborador	1	Contrato Indefinido o Fijo	8	Se desconoce por estar en otra institución (no aplica)		9	Excedencia	N	0	No
LOS DATOS DE ESTA FILA NO CORRESPONDEN A UN SÓLO INDIVIDUO. PARA INTERPRETAR CORRÉCTAMENTE CONSULTE: https://www.universidata.es/anonimización	056	Universidad Rey Juan Carlos	2022	724	España	40.463667	-3.74922	150	Europa	39	Europa meridional	13	Madrid	28	Madrid	28079	MADRID	40.41669	-3.700346	H	Hombre	1972	6	Personal laboral	4	Profesor Ayudante Doctor	2	Contrato de Duración Determinada	1	Dedicación a Tiempo Completo		1	Servicio Activo	S	1	Uno	724	España	40.463667	-3.74922	150	Europa	39	Europa meridional	056	Universidad Rey Juan Carlos	2015		0
LOS DATOS DE ESTA FILA NO CORRESPONDEN A UN SÓLO INDIVIDUO. PARA INTERPRETAR CORRÉCTAMENTE CONSULTE: https://www.universidata.es/anonimización	056	Universidad Rey Juan Carlos	2022	724	España	40.463667	-3.74922	150	Europa	39	Europa meridional	13	Madrid	28	Madrid	28079	MADRID	40.41669	-3.700346	H	Hombre	1965	6	Personal laboral	6	Profesor Asociado	2	Contrato de Duración Determinada	2	Dedicación a Tiempo Parcial	12	1	Servicio Activo	N	1	Uno	724	España	40.463667	-3.74922	150	Europa	39	Europa meridional	056	Universidad Rey Juan Carlos	2020		0
LOS DATOS DE ESTA FILA NO CORRESPONDEN A UN SÓLO INDIVIDUO. PARA INTERPRETAR CORRÉCTAMENTE CONSULTE: https://www.universidata.es/anonimización	056	Universidad Rey Juan Carlos	2022	724	España	40.463667	-3.74922	150	Europa	39	Europa meridional	13	Madrid	28	Madrid	28079	MADRID	40.41669	-3.700346	H	Hombre	1964	1	Funcionario de carrera	1	Catedrático de Universidad	8	Personal Funcionario\Personal eventual	1	Dedicación a Tiempo Completo		1	Servicio Activo	N	0	No
LOS DATOS DE ESTA FILA NO CORRESPONDEN A UN SÓLO INDIVIDUO. PARA INTERPRETAR CORRÉCTAMENTE CONSULTE: https://www.universidata.es/anonimización	056	Universidad Rey Juan Carlos	2022	724	España	40.463667	-3.74922	150	Europa	39	Europa meridional	13	Madrid	28	Madrid	28092	MÓSTOLES	40.32277	-3.865741	H	Hombre	1960	6	Personal laboral	6	Profesor Asociado	1	Contrato Indefinido o Fijo	2	Dedicación a Tiempo Parcial	12	1	Servicio Activo	N	0	No
LOS DATOS DE ESTA FILA NO CORRESPONDEN A UN SÓLO INDIVIDUO. PARA INTERPRETAR CORRÉCTAMENTE CONSULTE: https://www.universidata.es/anonimización	056	Universidad Rey Juan Carlos	2022	724	España	40.463667	-3.74922	150	Europa	39	Europa meridional	13	Madrid	28	Madrid	28079	MADRID	40.41669	-3.700346	H	Hombre	1961	6	Personal laboral	6	Profesor Asociado	1	Contrato Indefinido o Fijo	2	Dedicación a Tiempo Parcial	6	1	Servicio Activo	N	1	Uno	724	España	40.463667	-3.74922	150	Europa	39	Europa meridional	010	Universidad Complutense de Madrid	1996	1996	0
LOS DATOS DE ESTA FILA NO CORRESPONDEN A UN SÓLO INDIVIDUO. PARA INTERPRETAR CORRÉCTAMENTE CONSULTE: https://www.universidata.es/anonimización	056	Universidad Rey Juan Carlos	2022	724	España	40.463667	-3.74922	150	Europa	39	Europa meridional	13	Madrid	28	Madrid	28079	MADRID	40.41669	-3.700346	H	Hombre	1964	4	Funcionario Interino	2	Profesor Titular de Universidad	8	Personal Funcionario\Personal eventual	1	Dedicación a Tiempo Completo		1	Servicio Activo	N	0	No
LOS DATOS DE ESTA FILA NO CORRESPONDEN A UN SÓLO INDIVIDUO. PARA INTERPRETAR CORRÉCTAMENTE CONSULTE: https://www.universidata.es/anonimización	056	Universidad Rey Juan Carlos	2022	724	España	40.463667	-3.74922	150	Europa	39	Europa meridional	13	Madrid	28	Madrid	28079	MADRID	40.41669	-3.700346	H	Hombre	1988	1	Funcionario de carrera	1	Catedrático de Universidad	8	Personal Funcionario\Personal eventual	1	Dedicación a Tiempo Completo		1	Servicio Activo	N	1	Uno	724	España	40.463667	-3.74922	150	Europa	39	Europa meridional	010	Universidad Complutense de Madrid	1998	1998	0
LOS DATOS DE ESTA FILA NO CORRESPONDEN A UN SÓLO INDIVIDUO. PARA INTERPRETAR CORRÉCTAMENTE CONSULTE: https://www.universidata.es/anonimización	056	Universidad Rey Juan Carlos	2022	724	España	40.463667	-3.74922	150	Europa	39	Europa meridional	13	Madrid	28	Madrid	28079	MADRID	40.41669	-3.700346	H	Hombre	1955	1	Funcionario de carrera	2	Profesor Titular de Universidad	8	Personal Funcionario\Personal eventual	1	Dedicación a Tiempo Completo		1	Servicio Activo	N	1	Uno	724	España	40.463667	-3.74922	150	Europa	39	Europa meridional	056	Universidad Rey Juan Carlos	2001		0
LOS DATOS DE ESTA FILA NO CORRESPONDEN A UN SÓLO INDIVIDUO. PARA INTERPRETAR CORRÉCTAMENTE CONSULTE: https://www.universidata.es/anonimización	056	Universidad Rey Juan Carlos	2022	724	España	40.463667	-3.74922	150	Europa	39	Europa meridional	13	Madrid	28	Madrid	28079	MADRID	40.41669	-3.700346	H	Hombre	1988	1	Funcionario de carrera	1	Catedrático de Universidad	8	Personal Funcionario\Personal eventual	1	Dedicación a Tiempo Completo		1	Servicio Activo	N	1	Uno	724	España	40.463667	-3.74922	150	Europa	39	Europa meridional	010	Universidad Complutense de Madrid	2002	2003	0
LOS DATOS DE ESTA FILA NO CORRESPONDEN A UN SÓLO INDIVIDUO. PARA INTERPRETAR CORRÉCTAMENTE CONSULTE: https://www.universidata.es/anonimización	056	Universidad Rey Juan Carlos	2022	724	España	40.463667	-3.74922	150	Europa	39	Europa meridional	13	Madrid	28	Madrid	28079	MADRID	40.41669	-3.700346	H	Hombre	1962	6	Personal laboral	6	Profesor Asociado	1	Contrato Indefinido o Fijo	2	Dedicación a Tiempo Parcial	8	1	Servicio Activo	N	1	Uno	724	España	40.463667	-3.74922	150	Europa	39	Europa meridional	010	Universidad Complutense de Madrid	1987	1989	0
LOS DATOS DE ESTA FILA NO CORRESPONDEN A UN SÓLO INDIVIDUO. PARA INTERPRETAR CORRÉCTAMENTE CONSULTE: https://www.universidata.es/anonimización	056	Universidad Rey Juan Carlos	2022	724	España	40.463667	-3.74922	150	Europa	39	Europa meridional	13	Madrid	28	Madrid	28026	BRUNETE	40.40554	-3.997736	H	Hombre	1969	1	Funcionario de carrera	1	Catedrático de Universidad	8	Personal Funcionario\Personal eventual	1	Dedicación a Tiempo Completo		1	Servicio Activo	N	1	Uno	724	España	40.463667	-3.74922	150	Europa	39	Europa meridional	028	Universidad Nacional de Educación a Distancia	2022		0
LOS DATOS DE ESTA FILA NO CORRESPONDEN A UN SÓLO INDIVIDUO. PARA INTERPRETAR CORRÉCTAMENTE CONSULTE: https://www.universidata.es/anonimización	056	Universidad Rey Juan Carlos	2022	724	España	40.463667	-3.74922	150	Europa	39	Europa meridional	13	Madrid	28	Madrid	28115	POZUELO DE ALARCÓN	40.4352	-3.813062	H	Hombre	1969	6	Personal laboral	6	Profesor Asociado	1	Contrato Indefinido o Fijo	2	Dedicación a Tiempo Parcial	6	1	Servicio Activo	N	0	No
LOS DATOS DE ESTA FILA NO CORRESPONDEN A UN SÓLO INDIVIDUO. PARA INTERPRETAR CORRÉCTAMENTE CONSULTE: https://www.universidata.es/anonimización	056	Universidad Rey Juan Carlos	2022	724	España	40.463667	-3.74922	150	Europa	39	Europa meridional	13	Madrid	28	Madrid	28080	MAJADAHONDA	40.47283	-3.872304	H	Hombre	1963	1	Funcionario de carrera	2	Profesor Titular de Universidad	8	Personal Funcionario\Personal eventual	1	Dedicación a Tiempo Completo		1	Servicio Activo	N	0	No
LOS DATOS DE ESTA FILA NO CORRESPONDEN A UN SÓLO INDIVIDUO. PARA INTERPRETAR CORRÉCTAMENTE CONSULTE: https://www.universidata.es/anonimización	056	Universidad Rey Juan Carlos	2022	724	España	40.463667	-3.74922	150	Europa	39	Europa meridional	13	Madrid	28	Madrid	28007	ALCORCÓN	40.34912	-3.828811	H	Hombre	1962	6	Personal laboral	6	Profesor Asociado	2	Contrato de Duración Determinada	2	Dedicación a Tiempo Parcial	12	1	Servicio Activo	N	0	No
LOS DATOS DE ESTA FILA NO CORRESPONDEN A UN SÓLO INDIVIDUO. PARA INTERPRETAR CORRÉCTAMENTE CONSULTE: https://www.universidata.es/anonimización	056	Universidad Rey Juan Carlos	2022	724	España	40.463667	-3.74922	150	Europa	39	Europa meridional	13	Madrid	28	Madrid	28079	MADRID	40.41669	-3.700346	H	Hombre	1963	6	Personal laboral	6	Profesor Asociado	2	Contrato de Duración Determinada	2	Dedicación a Tiempo Parcial	8	1	Servicio Activo	N	1	Uno	724	España	40.463667	-3.74922	150	Europa	39	Europa meridional	023	Universidad Autónoma de Madrid	1994	1994	0
LOS DATOS DE ESTA FILA NO CORRESPONDEN A UN SÓLO INDIVIDUO. PARA INTERPRETAR CORRÉCTAMENTE CONSULTE: https://www.universidata.es/anonimización	056	Universidad Rey Juan Carlos	2022	724	España	40.463667	-3.74922	150	Europa	39	Europa meridional	13	Madrid	28	Madrid	28013	ARANJUEZ	40.03209	-3.603288	H	Hombre	1982	6	Personal laboral	6	Profesor Asociado	1	Contrato Indefinido o Fijo	2	Dedicación a Tiempo Parcial	8	1	Servicio Activo	N	1	Uno	724	España	40.463667	-3.74922	150	Europa	39	Europa meridional	028	Universidad Nacional de Educación a Distancia	2014	2014	0
LOS DATOS DE ESTA FILA NO CORRESPONDEN A UN SÓLO INDIVIDUO. PARA INTERPRETAR CORRÉCTAMENTE CONSULTE: https://www.universidata.es/anonimización	056	Universidad Rey Juan Carlos	2022	724	España	40.463667	-3.74922	150	Europa	39	Europa meridional	13	Madrid	28	Madrid	28079	MADRID	40.41669	-3.700346	H	Hombre	1961	6	Personal laboral	6	Profesor Asociado	2	Contrato de Duración Determinada	2	Dedicación a Tiempo Parcial	8	1	Servicio Activo	N	1	Uno	724	España	40.463667	-3.74922	150	Europa	39	Europa meridional	028	Universidad Nacional de Educación a Distancia	1990	1991	0
LOS DATOS DE ESTA FILA NO CORRESPONDEN A UN SÓLO INDIVIDUO. PARA INTERPRETAR CORRÉCTAMENTE CONSULTE: https://www.universidata.es/anonimización	056	Universidad Rey Juan Carlos	2022	724	España	40.463667	-3.74922	150	Europa	39	Europa meridional	13	Madrid	28	Madrid	28079	MADRID	40.41669	-3.700346	H	Hombre	1969	1	Funcionario de carrera	1	Catedrático de Universidad	8	Personal Funcionario\Personal eventual	1	Dedicación a Tiempo Completo		1	Servicio Activo	N	1	Uno	380	Italia	41.87194	12.56738	150	Europa	39	Europa meridional	E80	Universidad perteneciente al EEES	2014	2014	0
LOS DATOS DE ESTA FILA NO CORRESPONDEN A UN SÓLO INDIVIDUO. PARA INTERPRETAR CORRÉCTAMENTE CONSULTE: https://www.universidata.es/anonimización	056	Universidad Rey Juan Carlos	2022	724	España	40.463667	-3.74922	150	Europa	39	Europa meridional	13	Madrid	28	Madrid	28079	MADRID	40.41669	-3.700346	H	Hombre	1979	1	Funcionario de carrera	1	Catedrático de Universidad	8	Personal Funcionario\Personal eventual	1	Dedicación a Tiempo Completo		1	Servicio Activo	N	1	Uno	724	España	40.463667	-3.74922	150	Europa	39	Europa meridional	056	Universidad Rey Juan Carlos	2012		0
LOS DATOS DE ESTA FILA NO CORRESPONDEN A UN SÓLO INDIVIDUO. PARA INTERPRETAR CORRÉCTAMENTE CONSULTE: https://www.universidata.es/anonimización	056	Universidad Rey Juan Carlos	2022	724	España	40.463667	-3.74922	150	Europa	39	Europa meridional	13	Madrid	28	Madrid	28079	MADRID	40.41669	-3.700346	H	Hombre	1958	6	Personal laboral	5	Profesor Contratado Doctor	1	Contrato Indefinido o Fijo	1	Dedicación a Tiempo Completo		1	Servicio Activo	N	0	No
LOS DATOS DE ESTA FILA NO CORRESPONDEN A UN SÓLO INDIVIDUO. PARA INTERPRETAR CORRÉCTAMENTE CONSULTE: https://www.universidata.es/anonimización	056	Universidad Rey Juan Carlos	2022	724	España	40.463667	-3.74922	150	Europa	39	Europa meridional	13	Madrid	28	Madrid	28079	MADRID	40.41669	-3.700346	H	Hombre	1980	1	Funcionario de carrera	1	Catedrático de Universidad	8	Personal Funcionario\Personal eventual	8	Se desconoce por estar en otra institución (no aplica)		8	Servicios Especiales	N	0	No
LOS DATOS DE ESTA FILA NO CORRESPONDEN A UN SÓLO INDIVIDUO. PARA INTERPRETAR CORRÉCTAMENTE CONSULTE: https://www.universidata.es/anonimización	056	Universidad Rey Juan Carlos	2022	724	España	40.463667	-3.74922	150	Europa	39	Europa meridional	13	Madrid	28	Madrid	28079	MADRID	40.41669	-3.700346	H	Hombre	1977	1	Funcionario de carrera	1	Catedrático de Universidad	8	Personal Funcionario\Personal eventual	1	Dedicación a Tiempo Completo		1	Servicio Activo	N	1	Uno	724	España	40.463667	-3.74922	150	Europa	39	Europa meridional	010	Universidad Complutense de Madrid	1999	2000	0
LOS DATOS DE ESTA FILA NO CORRESPONDEN A UN SÓLO INDIVIDUO. PARA INTERPRETAR CORRÉCTAMENTE CONSULTE: https://www.universidata.es/anonimización	056	Universidad Rey Juan Carlos	2022	724	España	40.463667	-3.74922	150	Europa	39	Europa meridional	13	Madrid	28	Madrid	28079	MADRID	40.41669	-3.700346	H	Hombre	1981	1	Funcionario de carrera	1	Catedrático de Universidad	8	Personal Funcionario\Personal eventual	1	Dedicación a Tiempo Completo		1	Servicio Activo	N	1	Uno	724	España	40.463667	-3.74922	150	Europa	39	Europa meridional	038	Universidad de Vigo	1985	1985	0
LOS DATOS DE ESTA FILA NO CORRESPONDEN A UN SÓLO INDIVIDUO. PARA INTERPRETAR CORRÉCTAMENTE CONSULTE: https://www.universidata.es/anonimización	056	Universidad Rey Juan Carlos	2022	724	España	40.463667	-3.74922	150	Europa	39	Europa meridional	13	Madrid	28	Madrid	28079	MADRID	40.41669	-3.700346	H	Hombre	1974	6	Personal laboral	4	Profesor Ayudante Doctor	1	Contrato Indefinido o Fijo	1	Dedicación a Tiempo Completo		1	Servicio Activo	N	1	Uno	724	España	40.463667	-3.74922	150	Europa	39	Europa meridional	056	Universidad Rey Juan Carlos	2011	2018	0
LOS DATOS DE ESTA FILA NO CORRESPONDEN A UN SÓLO INDIVIDUO. PARA INTERPRETAR CORRÉCTAMENTE CONSULTE: https://www.universidata.es/anonimización	056	Universidad Rey Juan Carlos	2022	724	España	40.463667	-3.74922	150	Europa	39	Europa meridional	13	Madrid	28	Madrid	28079	MADRID	40.41669	-3.700346	H	Hombre	1957	6	Personal laboral	4	Profesor Ayudante Doctor	1	Contrato Indefinido o Fijo	1	Dedicación a Tiempo Completo		1	Servicio Activo	N	0	No
LOS DATOS DE ESTA FILA NO CORRESPONDEN A UN SÓLO INDIVIDUO. PARA INTERPRETAR CORRÉCTAMENTE CONSULTE: https://www.universidata.es/anonimización	056	Universidad Rey Juan Carlos	2022	724	España	40.463667	-3.74922	150	Europa	39	Europa meridional	13	Madrid	28	Madrid	28079	MADRID	40.41669	-3.700346	H	Hombre	1965	1	Funcionario de carrera	1	Catedrático de Universidad	8	Personal Funcionario\Personal eventual	8	Se desconoce por estar en otra institución (no aplica)		8	Servicios Especiales	N	1	Uno	724	España	40.463667	-3.74922	150	Europa	39	Europa meridional	023	Universidad Autónoma de Madrid	2017	2017	0
LOS DATOS DE ESTA FILA NO CORRESPONDEN A UN SÓLO INDIVIDUO. PARA INTERPRETAR CORRÉCTAMENTE CONSULTE: https://www.universidata.es/anonimización	056	Universidad Rey Juan Carlos	2022	724	España	40.463667	-3.74922	150	Europa	39	Europa meridional	13	Madrid	28	Madrid	28079	MADRID	40.41669	-3.700346	H	Hombre	1970	6	Personal laboral	5	Profesor Contratado Doctor	1	Contrato Indefinido o Fijo	1	Dedicación a Tiempo Completo		1	Servicio Activo	S	1	Uno	724	España	40.463667	-3.74922	150	Europa	39	Europa meridional	010	Universidad Complutense de Madrid	1996		0
LOS DATOS DE ESTA FILA NO CORRESPONDEN A UN SÓLO INDIVIDUO. PARA INTERPRETAR CORRÉCTAMENTE CONSULTE: https://www.universidata.es/anonimización	056	Universidad Rey Juan Carlos	2022	724	España	40.463667	-3.74922	150	Europa	39	Europa meridional	13	Madrid	28	Madrid	28079	MADRID	40.41669	-3.700346	H	Hombre	1976	6	Personal laboral	5	Profesor Contratado Doctor	1	Contrato Indefinido o Fijo	1	Dedicación a Tiempo Completo		1	Servicio Activo	N	1	Uno	724	España	40.463667	-3.74922	150	Europa	39	Europa meridional	017	Universidad de Sevilla	2006	2007	0
LOS DATOS DE ESTA FILA NO CORRESPONDEN A UN SÓLO INDIVIDUO. PARA INTERPRETAR CORRÉCTAMENTE CONSULTE: https://www.universidata.es/anonimización	056	Universidad Rey Juan Carlos	2022	724	España	40.463667	-3.74922	150	Europa	39	Europa meridional	13	Madrid	28	Madrid	28079	MADRID	40.41669	-3.700346	H	Hombre	1960	1	Funcionario de carrera	2	Profesor Titular de Universidad	8	Personal Funcionario\Personal eventual	1	Dedicación a Tiempo Completo		1	Servicio Activo	N	1	Uno	724	España	40.463667	-3.74922	150	Europa	39	Europa meridional	029	Universidad de Alcalá	2017	2017	0
LOS DATOS DE ESTA FILA NO CORRESPONDEN A UN SÓLO INDIVIDUO. PARA INTERPRETAR CORRÉCTAMENTE CONSULTE: https://www.universidata.es/anonimización	056	Universidad Rey Juan Carlos	2022	724	España	40.463667	-3.74922	150	Europa	39	Europa meridional	13	Madrid	28	Madrid	28079	MADRID	40.41669	-3.700346	H	Hombre	1984	6	Personal laboral	5	Profesor Contratado Doctor	1	Contrato Indefinido o Fijo	1	Dedicación a Tiempo Completo		1	Servicio Activo	N	1	Uno	724	España	40.463667	-3.74922	150	Europa	39	Europa meridional	036	Universidad Carlos III de Madrid	2001	2002	0
LOS DATOS DE ESTA FILA NO CORRESPONDEN A UN SÓLO INDIVIDUO. PARA INTERPRETAR CORRÉCTAMENTE CONSULTE: https://www.universidata.es/anonimización	056	Universidad Rey Juan Carlos	2022	724	España	40.463667	-3.74922	150	Europa	39	Europa meridional	13	Madrid	28	Madrid	28079	MADRID	40.41669	-3.700346	H	Hombre	1957	6	Personal laboral	6	Profesor Asociado	2	Contrato de Duración Determinada	2	Dedicación a Tiempo Parcial	8	1	Servicio Activo	N	1	Uno	724	España	40.463667	-3.74922	150	Europa	39	Europa meridional	010	Universidad Complutense de Madrid	1994	1996	0
LOS DATOS DE ESTA FILA NO CORRESPONDEN A UN SÓLO INDIVIDUO. PARA INTERPRETAR CORRÉCTAMENTE CONSULTE: https://www.universidata.es/anonimización	056	Universidad Rey Juan Carlos	2022	724	España	40.463667	-3.74922	150	Europa	39	Europa meridional	13	Madrid	28	Madrid	28123	RIVAS-VACIAMADRID	40.3297	-3.516941	H	Hombre	1993	6	Personal laboral	6	Profesor Asociado	2	Contrato de Duración Determinada	2	Dedicación a Tiempo Parcial	8	1	Servicio Activo	N	1	Uno	724	España	40.463667	-3.74922	150	Europa	39	Europa meridional	056	Universidad Rey Juan Carlos	2013		0
LOS DATOS DE ESTA FILA NO CORRESPONDEN A UN SÓLO INDIVIDUO. PARA INTERPRETAR CORRÉCTAMENTE CONSULTE: https://www.universidata.es/anonimización	056	Universidad Rey Juan Carlos	2022	724	España	40.463667	-3.74922	150	Europa	39	Europa meridional	13	Madrid	28	Madrid	28079	MADRID	40.41669	-3.700346	H	Hombre	1981	6	Personal laboral	5	Profesor Contratado Doctor	1	Contrato Indefinido o Fijo	1	Dedicación a Tiempo Completo		1	Servicio Activo	N	1	Uno	724	España	40.463667	-3.74922	150	Europa	39	Europa meridional	010	Universidad Complutense de Madrid	2004	2005	0
LOS DATOS DE ESTA FILA NO CORRESPONDEN A UN SÓLO INDIVIDUO. PARA INTERPRETAR CORRÉCTAMENTE CONSULTE: https://www.universidata.es/anonimización	056	Universidad Rey Juan Carlos	2022	724	España	40.463667	-3.74922	150	Europa	39	Europa meridional	13	Madrid	28	Madrid	28079	MADRID	40.41669	-3.700346	H	Hombre	1982	6	Personal laboral	6	Profesor Asociado	1	Contrato Indefinido o Fijo	2	Dedicación a Tiempo Parcial	6	1	Servicio Activo	N	1	Uno	724	España	40.463667	-3.74922	150	Europa	39	Europa meridional	056	Universidad Rey Juan Carlos	2017	2017	0
LOS DATOS DE ESTA FILA NO CORRESPONDEN A UN SÓLO INDIVIDUO. PARA INTERPRETAR CORRÉCTAMENTE CONSULTE: https://www.universidata.es/anonimización	056	Universidad Rey Juan Carlos	2022	724	España	40.463667	-3.74922	150	Europa	39	Europa meridional	1	Andalucía	21	Huelva	21041	HUELVA	37.2571	-6.949555	H	Hombre	1960	1	Funcionario de carrera	1	Catedrático de Universidad	8	Personal Funcionario\Personal eventual	1	Dedicación a Tiempo Completo		1	Servicio Activo	N	1	Uno	724	España	40.463667	-3.74922	150	Europa	39	Europa meridional	016	Universidad de Cantabria	1996	1996	0
LOS DATOS DE ESTA FILA NO CORRESPONDEN A UN SÓLO INDIVIDUO. PARA INTERPRETAR CORRÉCTAMENTE CONSULTE: https://www.universidata.es/anonimización	056	Universidad Rey Juan Carlos	2022	724	España	40.463667	-3.74922	150	Europa	39	Europa meridional	13	Madrid	28	Madrid	28092	MÓSTOLES	40.32277	-3.865741	H	Hombre	1985	6	Personal laboral	6	Profesor Asociado	2	Contrato de Duración Determinada	2	Dedicación a Tiempo Parcial	12	1	Servicio Activo	N	0	No
LOS DATOS DE ESTA FILA NO CORRESPONDEN A UN SÓLO INDIVIDUO. PARA INTERPRETAR CORRÉCTAMENTE CONSULTE: https://www.universidata.es/anonimización	056	Universidad Rey Juan Carlos	2022	724	España	40.463667	-3.74922	150	Europa	39	Europa meridional	13	Madrid	28	Madrid	28079	MADRID	40.41669	-3.700346	H	Hombre	1968	1	Funcionario de carrera	2	Profesor Titular de Universidad	8	Personal Funcionario\Personal eventual	1	Dedicación a Tiempo Completo		1	Servicio Activo	N	1	Uno	724	España	40.463667	-3.74922	150	Europa	39	Europa meridional	010	Universidad Complutense de Madrid	1996	1996	0
LOS DATOS DE ESTA FILA NO CORRESPONDEN A UN SÓLO INDIVIDUO. PARA INTERPRETAR CORRÉCTAMENTE CONSULTE: https://www.universidata.es/anonimización	056	Universidad Rey Juan Carlos	2022	724	España	40.463667	-3.74922	150	Europa	39	Europa meridional	13	Madrid	28	Madrid	28079	MADRID	40.41669	-3.700346	H	Hombre	1955	6	Personal laboral	6	Profesor Asociado	1	Contrato Indefinido o Fijo	2	Dedicación a Tiempo Parcial	6	1	Servicio Activo	N	1	Uno	724	España	40.463667	-3.74922	150	Europa	39	Europa meridional	010	Universidad Complutense de Madrid	1996	1996	0
LOS DATOS DE ESTA FILA NO CORRESPONDEN A UN SÓLO INDIVIDUO. PARA INTERPRETAR CORRÉCTAMENTE CONSULTE: https://www.universidata.es/anonimización	056	Universidad Rey Juan Carlos	2022	724	España	40.463667	-3.74922	150	Europa	39	Europa meridional	13	Madrid	28	Madrid	28079	MADRID	40.41669	-3.700346	H	Hombre	1989	6	Personal laboral	6	Profesor Asociado	1	Contrato Indefinido o Fijo	2	Dedicación a Tiempo Parcial	12	1	Servicio Activo	N	1	Uno	724	España	40.463667	-3.74922	150	Europa	39	Europa meridional	010	Universidad Complutense de Madrid	1996	1996	0
LOS DATOS DE ESTA FILA NO CORRESPONDEN A UN SÓLO INDIVIDUO. PARA INTERPRETAR CORRÉCTAMENTE CONSULTE: https://www.universidata.es/anonimización	056	Universidad Rey Juan Carlos	2022	724	España	40.463667	-3.74922	150	Europa	39	Europa meridional	13	Madrid	28	Madrid	28079	MADRID	40.41669	-3.700346	H	Hombre	1966	1	Funcionario de carrera	2	Profesor Titular de Universidad	8	Personal Funcionario\Personal eventual	1	Dedicación a Tiempo Completo		1	Servicio Activo	N	0	No
LOS DATOS DE ESTA FILA NO CORRESPONDEN A UN SÓLO INDIVIDUO. PARA INTERPRETAR CORRÉCTAMENTE CONSULTE: https://www.universidata.es/anonimización	056	Universidad Rey Juan Carlos	2022	724	España	40.463667	-3.74922	150	Europa	39	Europa meridional	13	Madrid	28	Madrid	28079	MADRID	40.41669	-3.700346	H	Hombre	1976	6	Personal laboral	5	Profesor Contratado Doctor	1	Contrato Indefinido o Fijo	1	Dedicación a Tiempo Completo		1	Servicio Activo	N	1	Uno	724	España	40.463667	-3.74922	150	Europa	39	Europa meridional	010	Universidad Complutense de Madrid	2001	2001	0
LOS DATOS DE ESTA FILA NO CORRESPONDEN A UN SÓLO INDIVIDUO. PARA INTERPRETAR CORRÉCTAMENTE CONSULTE: https://www.universidata.es/anonimización	056	Universidad Rey Juan Carlos	2022	724	España	40.463667	-3.74922	150	Europa	39	Europa meridional	13	Madrid	28	Madrid	28079	MADRID	40.41669	-3.700346	H	Hombre	1970	6	Personal laboral	6	Profesor Asociado	1	Contrato Indefinido o Fijo	2	Dedicación a Tiempo Parcial	8	1	Servicio Activo	N	0	No
LOS DATOS DE ESTA FILA NO CORRESPONDEN A UN SÓLO INDIVIDUO. PARA INTERPRETAR CORRÉCTAMENTE CONSULTE: https://www.universidata.es/anonimización	056	Universidad Rey Juan Carlos	2022	724	España	40.463667	-3.74922	150	Europa	39	Europa meridional	13	Madrid	28	Madrid	28079	MADRID	40.41669	-3.700346	H	Hombre	1981	1	Funcionario de carrera	1	Catedrático de Universidad	8	Personal Funcionario\Personal eventual	1	Dedicación a Tiempo Completo		1	Servicio Activo	N	1	Uno	724	España	40.463667	-3.74922	150	Europa	39	Europa meridional	010	Universidad Complutense de Madrid	1995	1995	0
LOS DATOS DE ESTA FILA NO CORRESPONDEN A UN SÓLO INDIVIDUO. PARA INTERPRETAR CORRÉCTAMENTE CONSULTE: https://www.universidata.es/anonimización	056	Universidad Rey Juan Carlos	2022	724	España	40.463667	-3.74922	150	Europa	39	Europa meridional	13	Madrid	28	Madrid	28079	MADRID	40.41669	-3.700346	H	Hombre	1980	6	Personal laboral	6	Profesor Asociado	1	Contrato Indefinido o Fijo	2	Dedicación a Tiempo Parcial	12	1	Servicio Activo	N	1	Uno	724	España	40.463667	-3.74922	150	Europa	39	Europa meridional	056	Universidad Rey Juan Carlos	2015		0
LOS DATOS DE ESTA FILA NO CORRESPONDEN A UN SÓLO INDIVIDUO. PARA INTERPRETAR CORRÉCTAMENTE CONSULTE: https://www.universidata.es/anonimización	056	Universidad Rey Juan Carlos	2022	724	España	40.463667	-3.74922	150	Europa	39	Europa meridional	13	Madrid	28	Madrid	28079	MADRID	40.41669	-3.700346	H	Hombre	1968	1	Funcionario de carrera	1	Catedrático de Universidad	8	Personal Funcionario\Personal eventual	1	Dedicación a Tiempo Completo		1	Servicio Activo	N	1	Uno	724	España	40.463667	-3.74922	150	Europa	39	Europa meridional	010	Universidad Complutense de Madrid	2013	2013	0
LOS DATOS DE ESTA FILA NO CORRESPONDEN A UN SÓLO INDIVIDUO. PARA INTERPRETAR CORRÉCTAMENTE CONSULTE: https://www.universidata.es/anonimización	056	Universidad Rey Juan Carlos	2022	724	España	40.463667	-3.74922	150	Europa	39	Europa meridional	8	Castilla La Mancha	13	Ciudad Real	13087	VALDEPEÑAS	38.76053	-3.384104	H	Hombre	1994	6	Personal laboral	6	Profesor Asociado	1	Contrato Indefinido o Fijo	2	Dedicación a Tiempo Parcial	8	1	Servicio Activo	N	1	Uno	724	España	40.463667	-3.74922	150	Europa	39	Europa meridional	056	Universidad Rey Juan Carlos	2008		0
LOS DATOS DE ESTA FILA NO CORRESPONDEN A UN SÓLO INDIVIDUO. PARA INTERPRETAR CORRÉCTAMENTE CONSULTE: https://www.universidata.es/anonimización	056	Universidad Rey Juan Carlos	2022	724	España	40.463667	-3.74922	150	Europa	39	Europa meridional	13	Madrid	28	Madrid	28079	MADRID	40.41669	-3.700346	H	Hombre	1972	6	Personal laboral	6	Profesor Asociado	1	Contrato Indefinido o Fijo	2	Dedicación a Tiempo Parcial	8	1	Servicio Activo	N	0	No
LOS DATOS DE ESTA FILA NO CORRESPONDEN A UN SÓLO INDIVIDUO. PARA INTERPRETAR CORRÉCTAMENTE CONSULTE: https://www.universidata.es/anonimización	056	Universidad Rey Juan Carlos	2022	724	España	40.463667	-3.74922	150	Europa	39	Europa meridional	13	Madrid	28	Madrid	28022	BOADILLA DEL MONTE	40.40525	-3.876992	H	Hombre	1966	6	Personal laboral	6	Profesor Asociado	1	Contrato Indefinido o Fijo	2	Dedicación a Tiempo Parcial	12	1	Servicio Activo	N	1	Uno	724	España	40.463667	-3.74922	150	Europa	39	Europa meridional	056	Universidad Rey Juan Carlos	2017		0
LOS DATOS DE ESTA FILA NO CORRESPONDEN A UN SÓLO INDIVIDUO. PARA INTERPRETAR CORRÉCTAMENTE CONSULTE: https://www.universidata.es/anonimización	056	Universidad Rey Juan Carlos	2022	724	España	40.463667	-3.74922	150	Europa	39	Europa meridional	13	Madrid	28	Madrid	28079	MADRID	40.41669	-3.700346	H	Hombre	1958	6	Personal laboral	9	Profesor Visitante	2	Contrato de Duración Determinada	1	Dedicación a Tiempo Completo		1	Servicio Activo	N	1	Uno	724	España	40.463667	-3.74922	150	Europa	39	Europa meridional	035	Universidad Pública de Navarra	1982	1983	0
LOS DATOS DE ESTA FILA NO CORRESPONDEN A UN SÓLO INDIVIDUO. PARA INTERPRETAR CORRÉCTAMENTE CONSULTE: https://www.universidata.es/anonimización	056	Universidad Rey Juan Carlos	2022	724	España	40.463667	-3.74922	150	Europa	39	Europa meridional	13	Madrid	28	Madrid	28079	MADRID	40.41669	-3.700346	H	Hombre	1992	1	Funcionario de carrera	2	Profesor Titular de Universidad	8	Personal Funcionario\Personal eventual	1	Dedicación a Tiempo Completo		3	En Servicio en otras AAPP (No incluye Universidades)	N	0	No
LOS DATOS DE ESTA FILA NO CORRESPONDEN A UN SÓLO INDIVIDUO. PARA INTERPRETAR CORRÉCTAMENTE CONSULTE: https://www.universidata.es/anonimización	056	Universidad Rey Juan Carlos	2022	724	España	40.463667	-3.74922	150	Europa	39	Europa meridional	13	Madrid	28	Madrid	28079	MADRID	40.41669	-3.700346	H	Hombre	1965	6	Personal laboral	9	Profesor Visitante	2	Contrato de Duración Determinada	1	Dedicación a Tiempo Completo		1	Servicio Activo	N	0	No
LOS DATOS DE ESTA FILA NO CORRESPONDEN A UN SÓLO INDIVIDUO. PARA INTERPRETAR CORRÉCTAMENTE CONSULTE: https://www.universidata.es/anonimización	056	Universidad Rey Juan Carlos	2022	724	España	40.463667	-3.74922	150	Europa	39	Europa meridional	13	Madrid	28	Madrid	28079	MADRID	40.41669	-3.700346	H	Hombre	1986	6	Personal laboral	6	Profesor Asociado	2	Contrato de Duración Determinada	2	Dedicación a Tiempo Parcial	8	1	Servicio Activo	N	1	Uno	724	España	40.463667	-3.74922	150	Europa	39	Europa meridional	010	Universidad Complutense de Madrid	1987	1990	0
LOS DATOS DE ESTA FILA NO CORRESPONDEN A UN SÓLO INDIVIDUO. PARA INTERPRETAR CORRÉCTAMENTE CONSULTE: https://www.universidata.es/anonimización	056	Universidad Rey Juan Carlos	2022	724	España	40.463667	-3.74922	150	Europa	39	Europa meridional	13	Madrid	28	Madrid	28161	VALDEMORO	40.19269	-3.679874	M	Mujer	1979	4	Funcionario Interino	2	Profesor Titular de Universidad	8	Personal Funcionario\Personal eventual	1	Dedicación a Tiempo Completo		1	Servicio Activo	S	1	Uno	724	España	40.463667	-3.74922	150	Europa	39	Europa meridional	056	Universidad Rey Juan Carlos	2016	2016	0
LOS DATOS DE ESTA FILA NO CORRESPONDEN A UN SÓLO INDIVIDUO. PARA INTERPRETAR CORRÉCTAMENTE CONSULTE: https://www.universidata.es/anonimización	056	Universidad Rey Juan Carlos	2022	724	España	40.463667	-3.74922	150	Europa	39	Europa meridional	13	Madrid	28	Madrid	28161	VALDEMORO	40.19269	-3.679874	M	Mujer	1967	1	Funcionario de carrera	1	Catedrático de Universidad	8	Personal Funcionario\Personal eventual	1	Dedicación a Tiempo Completo		1	Servicio Activo	N	0	No
LOS DATOS DE ESTA FILA NO CORRESPONDEN A UN SÓLO INDIVIDUO. PARA INTERPRETAR CORRÉCTAMENTE CONSULTE: https://www.universidata.es/anonimización	056	Universidad Rey Juan Carlos	2022	724	España	40.463667	-3.74922	150	Europa	39	Europa meridional	13	Madrid	28	Madrid	28065	GETAFE	40.30498	-3.732677	M	Mujer	1995	1	Funcionario de carrera	1	Catedrático de Universidad	8	Personal Funcionario\Personal eventual	1	Dedicación a Tiempo Completo		1	Servicio Activo	S	1	Uno	724	España	40.463667	-3.74922	150	Europa	39	Europa meridional	031	Universidad de Navarra	2001	2001	0
LOS DATOS DE ESTA FILA NO CORRESPONDEN A UN SÓLO INDIVIDUO. PARA INTERPRETAR CORRÉCTAMENTE CONSULTE: https://www.universidata.es/anonimización	056	Universidad Rey Juan Carlos	2022	724	España	40.463667	-3.74922	150	Europa	39	Europa meridional	13	Madrid	28	Madrid	28005	ALCALÁ DE HENARES	40.48166	-3.364136	M	Mujer	1971	4	Funcionario Interino	2	Profesor Titular de Universidad	8	Personal Funcionario\Personal eventual	1	Dedicación a Tiempo Completo		1	Servicio Activo	S	1	Uno	724	España	40.463667	-3.74922	150	Europa	39	Europa meridional	056	Universidad Rey Juan Carlos	2007		0
LOS DATOS DE ESTA FILA NO CORRESPONDEN A UN SÓLO INDIVIDUO. PARA INTERPRETAR CORRÉCTAMENTE CONSULTE: https://www.universidata.es/anonimización	056	Universidad Rey Juan Carlos	2022	724	España	40.463667	-3.74922	150	Europa	39	Europa meridional	13	Madrid	28	Madrid	28065	GETAFE	40.30498	-3.732677	M	Mujer	1966	6	Personal laboral	6	Profesor Asociado	2	Contrato de Duración Determinada	2	Dedicación a Tiempo Parcial	12	1	Servicio Activo	N	0	No
LOS DATOS DE ESTA FILA NO CORRESPONDEN A UN SÓLO INDIVIDUO. PARA INTERPRETAR CORRÉCTAMENTE CONSULTE: https://www.universidata.es/anonimización	056	Universidad Rey Juan Carlos	2022	724	España	40.463667	-3.74922	150	Europa	39	Europa meridional	13	Madrid	28	Madrid	28079	MADRID	40.41669	-3.700346	M	Mujer	1992	6	Personal laboral	6	Profesor Asociado	1	Contrato Indefinido o Fijo	2	Dedicación a Tiempo Parcial	12	1	Servicio Activo	N	1	Uno	724	España	40.463667	-3.74922	150	Europa	39	Europa meridional	028	Universidad Nacional de Educación a Distancia	2016	2016	0
LOS DATOS DE ESTA FILA NO CORRESPONDEN A UN SÓLO INDIVIDUO. PARA INTERPRETAR CORRÉCTAMENTE CONSULTE: https://www.universidata.es/anonimización	056	Universidad Rey Juan Carlos	2022	724	España	40.463667	-3.74922	150	Europa	39	Europa meridional	13	Madrid	28	Madrid	28079	MADRID	40.41669	-3.700346	M	Mujer	1966	4	Funcionario Interino	2	Profesor Titular de Universidad	8	Personal Funcionario\Personal eventual	1	Dedicación a Tiempo Completo		1	Servicio Activo	S	0	No
LOS DATOS DE ESTA FILA NO CORRESPONDEN A UN SÓLO INDIVIDUO. PARA INTERPRETAR CORRÉCTAMENTE CONSULTE: https://www.universidata.es/anonimización	056	Universidad Rey Juan Carlos	2022	724	España	40.463667	-3.74922	150	Europa	39	Europa meridional	13	Madrid	28	Madrid	28079	MADRID	40.41669	-3.700346	M	Mujer	1968	1	Funcionario de carrera	1	Catedrático de Universidad	8	Personal Funcionario\Personal eventual	1	Dedicación a Tiempo Completo		1	Servicio Activo	N	1	Uno	724	España	40.463667	-3.74922	150	Europa	39	Europa meridional	031	Universidad de Navarra	2003	2003	0
LOS DATOS DE ESTA FILA NO CORRESPONDEN A UN SÓLO INDIVIDUO. PARA INTERPRETAR CORRÉCTAMENTE CONSULTE: https://www.universidata.es/anonimización	056	Universidad Rey Juan Carlos	2022	724	España	40.463667	-3.74922	150	Europa	39	Europa meridional	13	Madrid	28	Madrid	28152	TORRELODONES	40.57628	-3.929452	M	Mujer	1963	1	Funcionario de carrera	2	Profesor Titular de Universidad	8	Personal Funcionario\Personal eventual	1	Dedicación a Tiempo Completo		1	Servicio Activo	S	0	No
LOS DATOS DE ESTA FILA NO CORRESPONDEN A UN SÓLO INDIVIDUO. PARA INTERPRETAR CORRÉCTAMENTE CONSULTE: https://www.universidata.es/anonimización	056	Universidad Rey Juan Carlos	2022	724	España	40.463667	-3.74922	150	Europa	39	Europa meridional	15	Navarra	31	Navarra	31907	ZIZUR MAYOR/ZIZUR NAGUSIA	42.7868	-1.690832	M	Mujer	1969	4	Funcionario Interino	2	Profesor Titular de Universidad	8	Personal Funcionario\Personal eventual	1	Dedicación a Tiempo Completo		1	Servicio Activo	S	1	Uno	724	España	40.463667	-3.74922	150	Europa	39	Europa meridional	056	Universidad Rey Juan Carlos	2021	2021	0
LOS DATOS DE ESTA FILA NO CORRESPONDEN A UN SÓLO INDIVIDUO. PARA INTERPRETAR CORRÉCTAMENTE CONSULTE: https://www.universidata.es/anonimización	056	Universidad Rey Juan Carlos	2022	724	España	40.463667	-3.74922	150	Europa	39	Europa meridional	13	Madrid	28	Madrid	28079	MADRID	40.41669	-3.700346	M	Mujer	1967	1	Funcionario de carrera	2	Profesor Titular de Universidad	8	Personal Funcionario\Personal eventual	1	Dedicación a Tiempo Completo		1	Servicio Activo	N	1	Uno	724	España	40.463667	-3.74922	150	Europa	39	Europa meridional	010	Universidad Complutense de Madrid	2005		0
LOS DATOS DE ESTA FILA NO CORRESPONDEN A UN SÓLO INDIVIDUO. PARA INTERPRETAR CORRÉCTAMENTE CONSULTE: https://www.universidata.es/anonimización	056	Universidad Rey Juan Carlos	2022	724	España	40.463667	-3.74922	150	Europa	39	Europa meridional	13	Madrid	28	Madrid	28079	MADRID	40.41669	-3.700346	M	Mujer	1977	6	Personal laboral	6	Profesor Asociado	2	Contrato de Duración Determinada	2	Dedicación a Tiempo Parcial	6	1	Servicio Activo	N	0	No
LOS DATOS DE ESTA FILA NO CORRESPONDEN A UN SÓLO INDIVIDUO. PARA INTERPRETAR CORRÉCTAMENTE CONSULTE: https://www.universidata.es/anonimización	056	Universidad Rey Juan Carlos	2022	724	España	40.463667	-3.74922	150	Europa	39	Europa meridional	13	Madrid	28	Madrid	28903	TRES CANTOS	40.59907	-3.712258	M	Mujer	1973	1	Funcionario de carrera	1	Catedrático de Universidad	8	Personal Funcionario\Personal eventual	1	Dedicación a Tiempo Completo		1	Servicio Activo	N	1	Uno	724	España	40.463667	-3.74922	150	Europa	39	Europa meridional	023	Universidad Autónoma de Madrid	1996		0
LOS DATOS DE ESTA FILA NO CORRESPONDEN A UN SÓLO INDIVIDUO. PARA INTERPRETAR CORRÉCTAMENTE CONSULTE: https://www.universidata.es/anonimización	056	Universidad Rey Juan Carlos	2022	724	España	40.463667	-3.74922	150	Europa	39	Europa meridional	13	Madrid	28	Madrid	28079	MADRID	40.41669	-3.700346	M	Mujer	1969	6	Personal laboral	6	Profesor Asociado	2	Contrato de Duración Determinada	2	Dedicación a Tiempo Parcial	12	1	Servicio Activo	N	0	No
LOS DATOS DE ESTA FILA NO CORRESPONDEN A UN SÓLO INDIVIDUO. PARA INTERPRETAR CORRÉCTAMENTE CONSULTE: https://www.universidata.es/anonimización	056	Universidad Rey Juan Carlos	2022	724	España	40.463667	-3.74922	150	Europa	39	Europa meridional	13	Madrid	28	Madrid	28079	MADRID	40.41669	-3.700346	M	Mujer	1969	6	Personal laboral	6	Profesor Asociado	2	Contrato de Duración Determinada	2	Dedicación a Tiempo Parcial	8	1	Servicio Activo	N	1	Uno	724	España	40.463667	-3.74922	150	Europa	39	Europa meridional	010	Universidad Complutense de Madrid	2006	2006	0
LOS DATOS DE ESTA FILA NO CORRESPONDEN A UN SÓLO INDIVIDUO. PARA INTERPRETAR CORRÉCTAMENTE CONSULTE: https://www.universidata.es/anonimización	056	Universidad Rey Juan Carlos	2022	724	España	40.463667	-3.74922	150	Europa	39	Europa meridional	13	Madrid	28	Madrid	28079	MADRID	40.41669	-3.700346	M	Mujer	1976	6	Personal laboral	6	Profesor Asociado	2	Contrato de Duración Determinada	2	Dedicación a Tiempo Parcial	8	1	Servicio Activo	N	1	Uno	724	España	40.463667	-3.74922	150	Europa	39	Europa meridional	010	Universidad Complutense de Madrid	2000	2002	0
LOS DATOS DE ESTA FILA NO CORRESPONDEN A UN SÓLO INDIVIDUO. PARA INTERPRETAR CORRÉCTAMENTE CONSULTE: https://www.universidata.es/anonimización	056	Universidad Rey Juan Carlos	2022	724	España	40.463667	-3.74922	150	Europa	39	Europa meridional	13	Madrid	28	Madrid	28079	MADRID	40.41669	-3.700346	M	Mujer	1972	6	Personal laboral	6	Profesor Asociado	2	Contrato de Duración Determinada	2	Dedicación a Tiempo Parcial	12	1	Servicio Activo	N	1	Uno	724	España	40.463667	-3.74922	150	Europa	39	Europa meridional	010	Universidad Complutense de Madrid	2006		0
LOS DATOS DE ESTA FILA NO CORRESPONDEN A UN SÓLO INDIVIDUO. PARA INTERPRETAR CORRÉCTAMENTE CONSULTE: https://www.universidata.es/anonimización	056	Universidad Rey Juan Carlos	2022	724	España	40.463667	-3.74922	150	Europa	39	Europa meridional	13	Madrid	28	Madrid	28079	MADRID	40.41669	-3.700346	M	Mujer	1990	6	Personal laboral	6	Profesor Asociado	2	Contrato de Duración Determinada	2	Dedicación a Tiempo Parcial	8	1	Servicio Activo	N	1	Uno	724	España	40.463667	-3.74922	150	Europa	39	Europa meridional	010	Universidad Complutense de Madrid	1997	1997	0
LOS DATOS DE ESTA FILA NO CORRESPONDEN A UN SÓLO INDIVIDUO. PARA INTERPRETAR CORRÉCTAMENTE CONSULTE: https://www.universidata.es/anonimización	056	Universidad Rey Juan Carlos	2022	724	España	40.463667	-3.74922	150	Europa	39	Europa meridional	13	Madrid	28	Madrid	28046	COLLADO MEDIANO	40.69389	-4.023123	M	Mujer	1983	1	Funcionario de carrera	2	Profesor Titular de Universidad	8	Personal Funcionario\Personal eventual	1	Dedicación a Tiempo Completo		1	Servicio Activo	N	0	No
LOS DATOS DE ESTA FILA NO CORRESPONDEN A UN SÓLO INDIVIDUO. PARA INTERPRETAR CORRÉCTAMENTE CONSULTE: https://www.universidata.es/anonimización	056	Universidad Rey Juan Carlos	2022	724	España	40.463667	-3.74922	150	Europa	39	Europa meridional	13	Madrid	28	Madrid	28115	POZUELO DE ALARCÓN	40.4352	-3.813062	M	Mujer	1976	1	Funcionario de carrera	2	Profesor Titular de Universidad	8	Personal Funcionario\Personal eventual	1	Dedicación a Tiempo Completo		1	Servicio Activo	N	1	Uno	724	España	40.463667	-3.74922	150	Europa	39	Europa meridional	010	Universidad Complutense de Madrid	2005	2005	0
LOS DATOS DE ESTA FILA NO CORRESPONDEN A UN SÓLO INDIVIDUO. PARA INTERPRETAR CORRÉCTAMENTE CONSULTE: https://www.universidata.es/anonimización	056	Universidad Rey Juan Carlos	2022	724	España	40.463667	-3.74922	150	Europa	39	Europa meridional	13	Madrid	28	Madrid	28152	TORRELODONES	40.57628	-3.929452	M	Mujer	1989	6	Personal laboral	6	Profesor Asociado	2	Contrato de Duración Determinada	2	Dedicación a Tiempo Parcial	12	1	Servicio Activo	N	0	No
LOS DATOS DE ESTA FILA NO CORRESPONDEN A UN SÓLO INDIVIDUO. PARA INTERPRETAR CORRÉCTAMENTE CONSULTE: https://www.universidata.es/anonimización	056	Universidad Rey Juan Carlos	2022	724	España	40.463667	-3.74922	150	Europa	39	Europa meridional	13	Madrid	28	Madrid	28079	MADRID	40.41669	-3.700346	M	Mujer	1979	6	Personal laboral	6	Profesor Asociado	2	Contrato de Duración Determinada	2	Dedicación a Tiempo Parcial	6	1	Servicio Activo	N	0	No
LOS DATOS DE ESTA FILA NO CORRESPONDEN A UN SÓLO INDIVIDUO. PARA INTERPRETAR CORRÉCTAMENTE CONSULTE: https://www.universidata.es/anonimización	056	Universidad Rey Juan Carlos	2022	724	España	40.463667	-3.74922	150	Europa	39	Europa meridional	13	Madrid	28	Madrid	28092	MÓSTOLES	40.32277	-3.865741	M	Mujer	1965	6	Personal laboral	6	Profesor Asociado	2	Contrato de Duración Determinada	2	Dedicación a Tiempo Parcial	8	1	Servicio Activo	N	0	No
LOS DATOS DE ESTA FILA NO CORRESPONDEN A UN SÓLO INDIVIDUO. PARA INTERPRETAR CORRÉCTAMENTE CONSULTE: https://www.universidata.es/anonimización	056	Universidad Rey Juan Carlos	2022	724	España	40.463667	-3.74922	150	Europa	39	Europa meridional	13	Madrid	28	Madrid	28115	POZUELO DE ALARCÓN	40.4352	-3.813062	M	Mujer	1968	6	Personal laboral	6	Profesor Asociado	2	Contrato de Duración Determinada	2	Dedicación a Tiempo Parcial	6	1	Servicio Activo	N	1	Uno	724	España	40.463667	-3.74922	150	Europa	39	Europa meridional	010	Universidad Complutense de Madrid	2001	2001	0
LOS DATOS DE ESTA FILA NO CORRESPONDEN A UN SÓLO INDIVIDUO. PARA INTERPRETAR CORRÉCTAMENTE CONSULTE: https://www.universidata.es/anonimización	056	Universidad Rey Juan Carlos	2022	724	España	40.463667	-3.74922	150	Europa	39	Europa meridional	13	Madrid	28	Madrid	28079	MADRID	40.41669	-3.700346	M	Mujer	1969	6	Personal laboral	6	Profesor Asociado	1	Contrato Indefinido o Fijo	2	Dedicación a Tiempo Parcial	6	1	Servicio Activo	N	0	No
LOS DATOS DE ESTA FILA NO CORRESPONDEN A UN SÓLO INDIVIDUO. PARA INTERPRETAR CORRÉCTAMENTE CONSULTE: https://www.universidata.es/anonimización	056	Universidad Rey Juan Carlos	2022	724	España	40.463667	-3.74922	150	Europa	39	Europa meridional	13	Madrid	28	Madrid	28079	MADRID	40.41669	-3.700346	M	Mujer	1965	4	Funcionario Interino	2	Profesor Titular de Universidad	8	Personal Funcionario\Personal eventual	1	Dedicación a Tiempo Completo		1	Servicio Activo	N	0	No
LOS DATOS DE ESTA FILA NO CORRESPONDEN A UN SÓLO INDIVIDUO. PARA INTERPRETAR CORRÉCTAMENTE CONSULTE: https://www.universidata.es/anonimización	056	Universidad Rey Juan Carlos	2022	724	España	40.463667	-3.74922	150	Europa	39	Europa meridional	13	Madrid	28	Madrid	28079	MADRID	40.41669	-3.700346	M	Mujer	1976	1	Funcionario de carrera	2	Profesor Titular de Universidad	8	Personal Funcionario\Personal eventual	1	Dedicación a Tiempo Completo		1	Servicio Activo	N	0	No
LOS DATOS DE ESTA FILA NO CORRESPONDEN A UN SÓLO INDIVIDUO. PARA INTERPRETAR CORRÉCTAMENTE CONSULTE: https://www.universidata.es/anonimización	056	Universidad Rey Juan Carlos	2022	724	España	40.463667	-3.74922	150	Europa	39	Europa meridional	13	Madrid	28	Madrid	28079	MADRID	40.41669	-3.700346	M	Mujer	1961	6	Personal laboral	6	Profesor Asociado	2	Contrato de Duración Determinada	2	Dedicación a Tiempo Parcial	8	1	Servicio Activo	N	0	No
LOS DATOS DE ESTA FILA NO CORRESPONDEN A UN SÓLO INDIVIDUO. PARA INTERPRETAR CORRÉCTAMENTE CONSULTE: https://www.universidata.es/anonimización	056	Universidad Rey Juan Carlos	2022	724	España	40.463667	-3.74922	150	Europa	39	Europa meridional	9	Catalunya	8	Barcelona	08019	BARCELONA	41.38792	2.169919	M	Mujer	1969	6	Personal laboral	6	Profesor Asociado	2	Contrato de Duración Determinada	2	Dedicación a Tiempo Parcial	6	1	Servicio Activo	N	1	Uno	724	España	40.463667	-3.74922	150	Europa	39	Europa meridional	021	Universidad de Zaragoza	2009	2009	0
LOS DATOS DE ESTA FILA NO CORRESPONDEN A UN SÓLO INDIVIDUO. PARA INTERPRETAR CORRÉCTAMENTE CONSULTE: https://www.universidata.es/anonimización	056	Universidad Rey Juan Carlos	2022	724	España	40.463667	-3.74922	150	Europa	39	Europa meridional	13	Madrid	28	Madrid	28092	MÓSTOLES	40.32277	-3.865741	M	Mujer	1966	1	Funcionario de carrera	2	Profesor Titular de Universidad	8	Personal Funcionario\Personal eventual	1	Dedicación a Tiempo Completo		1	Servicio Activo	N	0	No
LOS DATOS DE ESTA FILA NO CORRESPONDEN A UN SÓLO INDIVIDUO. PARA INTERPRETAR CORRÉCTAMENTE CONSULTE: https://www.universidata.es/anonimización	056	Universidad Rey Juan Carlos	2022	724	España	40.463667	-3.74922	150	Europa	39	Europa meridional	13	Madrid	28	Madrid	28080	MAJADAHONDA	40.47283	-3.872304	M	Mujer	1978	1	Funcionario de carrera	2	Profesor Titular de Universidad	8	Personal Funcionario\Personal eventual	1	Dedicación a Tiempo Completo		1	Servicio Activo	N	1	Uno	724	España	40.463667	-3.74922	150	Europa	39	Europa meridional	010	Universidad Complutense de Madrid	2001	2003	0
LOS DATOS DE ESTA FILA NO CORRESPONDEN A UN SÓLO INDIVIDUO. PARA INTERPRETAR CORRÉCTAMENTE CONSULTE: https://www.universidata.es/anonimización	056	Universidad Rey Juan Carlos	2022	724	España	40.463667	-3.74922	150	Europa	39	Europa meridional	13	Madrid	28	Madrid	28058	FUENLABRADA	40.28387	-3.800329	M	Mujer	1970	6	Personal laboral	6	Profesor Asociado	2	Contrato de Duración Determinada	2	Dedicación a Tiempo Parcial	6	1	Servicio Activo	N	1	Uno	724	España	40.463667	-3.74922	150	Europa	39	Europa meridional	010	Universidad Complutense de Madrid	2004		0
LOS DATOS DE ESTA FILA NO CORRESPONDEN A UN SÓLO INDIVIDUO. PARA INTERPRETAR CORRÉCTAMENTE CONSULTE: https://www.universidata.es/anonimización	056	Universidad Rey Juan Carlos	2022	724	España	40.463667	-3.74922	150	Europa	39	Europa meridional	13	Madrid	28	Madrid	28013	ARANJUEZ	40.03209	-3.603288	M	Mujer	1962	6	Personal laboral	6	Profesor Asociado	2	Contrato de Duración Determinada	2	Dedicación a Tiempo Parcial	8	1	Servicio Activo	N	1	Uno	724	España	40.463667	-3.74922	150	Europa	39	Europa meridional	010	Universidad Complutense de Madrid	1998	1998	0
LOS DATOS DE ESTA FILA NO CORRESPONDEN A UN SÓLO INDIVIDUO. PARA INTERPRETAR CORRÉCTAMENTE CONSULTE: https://www.universidata.es/anonimización	056	Universidad Rey Juan Carlos	2022	724	España	40.463667	-3.74922	150	Europa	39	Europa meridional	13	Madrid	28	Madrid	28022	BOADILLA DEL MONTE	40.40525	-3.876992	M	Mujer	1982	6	Personal laboral	6	Profesor Asociado	2	Contrato de Duración Determinada	2	Dedicación a Tiempo Parcial	12	1	Servicio Activo	N	1	Uno	724	España	40.463667	-3.74922	150	Europa	39	Europa meridional	033	Universidad Pontificia Comillas	1990	1990	0
LOS DATOS DE ESTA FILA NO CORRESPONDEN A UN SÓLO INDIVIDUO. PARA INTERPRETAR CORRÉCTAMENTE CONSULTE: https://www.universidata.es/anonimización	056	Universidad Rey Juan Carlos	2022	724	España	40.463667	-3.74922	150	Europa	39	Europa meridional	13	Madrid	28	Madrid	28079	MADRID	40.41669	-3.700346	M	Mujer	1966	6	Personal laboral	6	Profesor Asociado	2	Contrato de Duración Determinada	2	Dedicación a Tiempo Parcial	6	1	Servicio Activo	N	1	Uno	724	España	40.463667	-3.74922	150	Europa	39	Europa meridional	028	Universidad Nacional de Educación a Distancia	2016	2018	0
LOS DATOS DE ESTA FILA NO CORRESPONDEN A UN SÓLO INDIVIDUO. PARA INTERPRETAR CORRÉCTAMENTE CONSULTE: https://www.universidata.es/anonimización	056	Universidad Rey Juan Carlos	2022	724	España	40.463667	-3.74922	150	Europa	39	Europa meridional	13	Madrid	28	Madrid	28079	MADRID	40.41669	-3.700346	H	Hombre	1956	6	Personal laboral	7	Profesor Asociado de C.C. de Salud	2	Contrato de Duración Determinada	2	Dedicación a Tiempo Parcial	6	1	Servicio Activo	N	0	No
LOS DATOS DE ESTA FILA NO CORRESPONDEN A UN SÓLO INDIVIDUO. PARA INTERPRETAR CORRÉCTAMENTE CONSULTE: https://www.universidata.es/anonimización	056	Universidad Rey Juan Carlos	2022	724	España	40.463667	-3.74922	150	Europa	39	Europa meridional	13	Madrid	28	Madrid	28022	BOADILLA DEL MONTE	40.40525	-3.876992	H	Hombre	1983	6	Personal laboral	7	Profesor Asociado de C.C. de Salud	2	Contrato de Duración Determinada	2	Dedicación a Tiempo Parcial	6	1	Servicio Activo	N	0	No
LOS DATOS DE ESTA FILA NO CORRESPONDEN A UN SÓLO INDIVIDUO. PARA INTERPRETAR CORRÉCTAMENTE CONSULTE: https://www.universidata.es/anonimización	056	Universidad Rey Juan Carlos	2022	724	España	40.463667	-3.74922	150	Europa	39	Europa meridional	13	Madrid	28	Madrid	28115	POZUELO DE ALARCÓN	40.4352	-3.813062	H	Hombre	1984	6	Personal laboral	7	Profesor Asociado de C.C. de Salud	2	Contrato de Duración Determinada	2	Dedicación a Tiempo Parcial	6	1	Servicio Activo	N	0	No
LOS DATOS DE ESTA FILA NO CORRESPONDEN A UN SÓLO INDIVIDUO. PARA INTERPRETAR CORRÉCTAMENTE CONSULTE: https://www.universidata.es/anonimización	056	Universidad Rey Juan Carlos	2022	724	España	40.463667	-3.74922	150	Europa	39	Europa meridional	13	Madrid	28	Madrid	28007	ALCORCÓN	40.34912	-3.828811	H	Hombre	1972	6	Personal laboral	6	Profesor Asociado	1	Contrato Indefinido o Fijo	2	Dedicación a Tiempo Parcial	8	1	Servicio Activo	N	1	Uno	724	España	40.463667	-3.74922	150	Europa	39	Europa meridional	010	Universidad Complutense de Madrid	1994	1994	0
LOS DATOS DE ESTA FILA NO CORRESPONDEN A UN SÓLO INDIVIDUO. PARA INTERPRETAR CORRÉCTAMENTE CONSULTE: https://www.universidata.es/anonimización	056	Universidad Rey Juan Carlos	2022	724	España	40.463667	-3.74922	150	Europa	39	Europa meridional	13	Madrid	28	Madrid	28079	MADRID	40.41669	-3.700346	H	Hombre	1977	6	Personal laboral	6	Profesor Asociado	2	Contrato de Duración Determinada	2	Dedicación a Tiempo Parcial	12	1	Servicio Activo	N	0	No
LOS DATOS DE ESTA FILA NO CORRESPONDEN A UN SÓLO INDIVIDUO. PARA INTERPRETAR CORRÉCTAMENTE CONSULTE: https://www.universidata.es/anonimización	056	Universidad Rey Juan Carlos	2022	724	España	40.463667	-3.74922	150	Europa	39	Europa meridional	13	Madrid	28	Madrid	28092	MÓSTOLES	40.32277	-3.865741	H	Hombre	1972	6	Personal laboral	7	Profesor Asociado de C.C. de Salud	2	Contrato de Duración Determinada	2	Dedicación a Tiempo Parcial	6	1	Servicio Activo	N	1	Uno	724	España	40.463667	-3.74922	150	Europa	39	Europa meridional	047	Universidad Alfonso X El Sabio	2017	2017	0
LOS DATOS DE ESTA FILA NO CORRESPONDEN A UN SÓLO INDIVIDUO. PARA INTERPRETAR CORRÉCTAMENTE CONSULTE: https://www.universidata.es/anonimización	056	Universidad Rey Juan Carlos	2022	724	España	40.463667	-3.74922	150	Europa	39	Europa meridional	13	Madrid	28	Madrid	28079	MADRID	40.41669	-3.700346	H	Hombre	1989	6	Personal laboral	7	Profesor Asociado de C.C. de Salud	2	Contrato de Duración Determinada	2	Dedicación a Tiempo Parcial	6	1	Servicio Activo	S	1	Uno	724	España	40.463667	-3.74922	150	Europa	39	Europa meridional	056	Universidad Rey Juan Carlos	2010	2014	0
LOS DATOS DE ESTA FILA NO CORRESPONDEN A UN SÓLO INDIVIDUO. PARA INTERPRETAR CORRÉCTAMENTE CONSULTE: https://www.universidata.es/anonimización	056	Universidad Rey Juan Carlos	2022	724	España	40.463667	-3.74922	150	Europa	39	Europa meridional	13	Madrid	28	Madrid	28079	MADRID	40.41669	-3.700346	H	Hombre	1978	6	Personal laboral	6	Profesor Asociado	2	Contrato de Duración Determinada	2	Dedicación a Tiempo Parcial	12	1	Servicio Activo	N	0	No
LOS DATOS DE ESTA FILA NO CORRESPONDEN A UN SÓLO INDIVIDUO. PARA INTERPRETAR CORRÉCTAMENTE CONSULTE: https://www.universidata.es/anonimización	056	Universidad Rey Juan Carlos	2022	724	España	40.463667	-3.74922	150	Europa	39	Europa meridional	13	Madrid	28	Madrid	28007	ALCORCÓN	40.34912	-3.828811	H	Hombre	1980	6	Personal laboral	7	Profesor Asociado de C.C. de Salud	2	Contrato de Duración Determinada	2	Dedicación a Tiempo Parcial	6	1	Servicio Activo	N	0	No
LOS DATOS DE ESTA FILA NO CORRESPONDEN A UN SÓLO INDIVIDUO. PARA INTERPRETAR CORRÉCTAMENTE CONSULTE: https://www.universidata.es/anonimización	056	Universidad Rey Juan Carlos	2022	724	España	40.463667	-3.74922	150	Europa	39	Europa meridional	13	Madrid	28	Madrid	28181	VILLAVICIOSA DE ODÓN	40.3571	-3.90059	H	Hombre	1964	6	Personal laboral	4	Profesor Ayudante Doctor	2	Contrato de Duración Determinada	1	Dedicación a Tiempo Completo		1	Servicio Activo	N	0	No
LOS DATOS DE ESTA FILA NO CORRESPONDEN A UN SÓLO INDIVIDUO. PARA INTERPRETAR CORRÉCTAMENTE CONSULTE: https://www.universidata.es/anonimización	056	Universidad Rey Juan Carlos	2022	724	España	40.463667	-3.74922	150	Europa	39	Europa meridional	13	Madrid	28	Madrid	28092	MÓSTOLES	40.32277	-3.865741	H	Hombre	1988	6	Personal laboral	14	Profesor Colaborador	1	Contrato Indefinido o Fijo	1	Dedicación a Tiempo Completo		1	Servicio Activo	N	0	No
LOS DATOS DE ESTA FILA NO CORRESPONDEN A UN SÓLO INDIVIDUO. PARA INTERPRETAR CORRÉCTAMENTE CONSULTE: https://www.universidata.es/anonimización	056	Universidad Rey Juan Carlos	2022	724	España	40.463667	-3.74922	150	Europa	39	Europa meridional	5	Canarias	35	Las Palmas	35016	PALMAS DE GRAN CANARIA, LAS	28.12482	-15.43001	H	Hombre	1964	6	Personal laboral	6	Profesor Asociado	2	Contrato de Duración Determinada	2	Dedicación a Tiempo Parcial	12	1	Servicio Activo	N	0	No
LOS DATOS DE ESTA FILA NO CORRESPONDEN A UN SÓLO INDIVIDUO. PARA INTERPRETAR CORRÉCTAMENTE CONSULTE: https://www.universidata.es/anonimización	056	Universidad Rey Juan Carlos	2022	724	España	40.463667	-3.74922	150	Europa	39	Europa meridional	13	Madrid	28	Madrid	28903	TRES CANTOS	40.59907	-3.712258	H	Hombre	1959	6	Personal laboral	7	Profesor Asociado de C.C. de Salud	2	Contrato de Duración Determinada	2	Dedicación a Tiempo Parcial	6	1	Servicio Activo	N	1	Uno	724	España	40.463667	-3.74922	150	Europa	39	Europa meridional	056	Universidad Rey Juan Carlos	2014	2015	0
LOS DATOS DE ESTA FILA NO CORRESPONDEN A UN SÓLO INDIVIDUO. PARA INTERPRETAR CORRÉCTAMENTE CONSULTE: https://www.universidata.es/anonimización	056	Universidad Rey Juan Carlos	2022	724	España	40.463667	-3.74922	150	Europa	39	Europa meridional	13	Madrid	28	Madrid	28176	VILLANUEVA DE LA CAÑADA	40.44681	-4.005355	H	Hombre	1970	6	Personal laboral	7	Profesor Asociado de C.C. de Salud	2	Contrato de Duración Determinada	2	Dedicación a Tiempo Parcial	6	1	Servicio Activo	N	0	No
LOS DATOS DE ESTA FILA NO CORRESPONDEN A UN SÓLO INDIVIDUO. PARA INTERPRETAR CORRÉCTAMENTE CONSULTE: https://www.universidata.es/anonimización	056	Universidad Rey Juan Carlos	2022	724	España	40.463667	-3.74922	150	Europa	39	Europa meridional	13	Madrid	28	Madrid	28079	MADRID	40.41669	-3.700346	H	Hombre	1975	6	Personal laboral	7	Profesor Asociado de C.C. de Salud	2	Contrato de Duración Determinada	2	Dedicación a Tiempo Parcial	6	1	Servicio Activo	N	0	No
LOS DATOS DE ESTA FILA NO CORRESPONDEN A UN SÓLO INDIVIDUO. PARA INTERPRETAR CORRÉCTAMENTE CONSULTE: https://www.universidata.es/anonimización	056	Universidad Rey Juan Carlos	2022	724	España	40.463667	-3.74922	150	Europa	39	Europa meridional	13	Madrid	28	Madrid	28079	MADRID	40.41669	-3.700346	H	Hombre	1985	6	Personal laboral	7	Profesor Asociado de C.C. de Salud	1	Contrato Indefinido o Fijo	2	Dedicación a Tiempo Parcial	6	1	Servicio Activo	N	1	Uno	724	España	40.463667	-3.74922	150	Europa	39	Europa meridional	010	Universidad Complutense de Madrid	1994	1994	0
LOS DATOS DE ESTA FILA NO CORRESPONDEN A UN SÓLO INDIVIDUO. PARA INTERPRETAR CORRÉCTAMENTE CONSULTE: https://www.universidata.es/anonimización	056	Universidad Rey Juan Carlos	2022	724	España	40.463667	-3.74922	150	Europa	39	Europa meridional	13	Madrid	28	Madrid	28161	VALDEMORO	40.19269	-3.679874	H	Hombre	1983	6	Personal laboral	7	Profesor Asociado de C.C. de Salud	2	Contrato de Duración Determinada	2	Dedicación a Tiempo Parcial	6	1	Servicio Activo	S	0	No
LOS DATOS DE ESTA FILA NO CORRESPONDEN A UN SÓLO INDIVIDUO. PARA INTERPRETAR CORRÉCTAMENTE CONSULTE: https://www.universidata.es/anonimización	056	Universidad Rey Juan Carlos	2022	724	España	40.463667	-3.74922	150	Europa	39	Europa meridional	13	Madrid	28	Madrid	28007	ALCORCÓN	40.34912	-3.828811	H	Hombre	1994	6	Personal laboral	5	Profesor Contratado Doctor	1	Contrato Indefinido o Fijo	1	Dedicación a Tiempo Completo		1	Servicio Activo	N	0	No
LOS DATOS DE ESTA FILA NO CORRESPONDEN A UN SÓLO INDIVIDUO. PARA INTERPRETAR CORRÉCTAMENTE CONSULTE: https://www.universidata.es/anonimización	056	Universidad Rey Juan Carlos	2022	724	España	40.463667	-3.74922	150	Europa	39	Europa meridional	13	Madrid	28	Madrid	28049	COSLADA	40.42594	-3.565464	H	Hombre	1971	1	Funcionario de carrera	13	Profesor Titular de Escuela Universitaria	8	Personal Funcionario\Personal eventual	8	Se desconoce por estar en otra institución (no aplica)		9	Excedencia	N	0	No
LOS DATOS DE ESTA FILA NO CORRESPONDEN A UN SÓLO INDIVIDUO. PARA INTERPRETAR CORRÉCTAMENTE CONSULTE: https://www.universidata.es/anonimización	056	Universidad Rey Juan Carlos	2022	724	España	40.463667	-3.74922	150	Europa	39	Europa meridional	13	Madrid	28	Madrid	28005	ALCALÁ DE HENARES	40.48166	-3.364136	H	Hombre	1972	6	Personal laboral	7	Profesor Asociado de C.C. de Salud	2	Contrato de Duración Determinada	2	Dedicación a Tiempo Parcial	6	1	Servicio Activo	N	1	Uno	724	España	40.463667	-3.74922	150	Europa	39	Europa meridional	047	Universidad Alfonso X El Sabio	2012	2012	0
LOS DATOS DE ESTA FILA NO CORRESPONDEN A UN SÓLO INDIVIDUO. PARA INTERPRETAR CORRÉCTAMENTE CONSULTE: https://www.universidata.es/anonimización	056	Universidad Rey Juan Carlos	2022	724	España	40.463667	-3.74922	150	Europa	39	Europa meridional	13	Madrid	28	Madrid	28015	ARROYOMOLINOS	40.26884	-3.920291	H	Hombre	1975	6	Personal laboral	6	Profesor Asociado	1	Contrato Indefinido o Fijo	2	Dedicación a Tiempo Parcial	12	1	Servicio Activo	N	0	No
LOS DATOS DE ESTA FILA NO CORRESPONDEN A UN SÓLO INDIVIDUO. PARA INTERPRETAR CORRÉCTAMENTE CONSULTE: https://www.universidata.es/anonimización	056	Universidad Rey Juan Carlos	2022	724	España	40.463667	-3.74922	150	Europa	39	Europa meridional	12	Galicia	15	A Coruña	15008	BERGONDO	43.31667	-8.233334	H	Hombre	1980	6	Personal laboral	4	Profesor Ayudante Doctor	1	Contrato Indefinido o Fijo	1	Dedicación a Tiempo Completo		1	Servicio Activo	S	0	No
LOS DATOS DE ESTA FILA NO CORRESPONDEN A UN SÓLO INDIVIDUO. PARA INTERPRETAR CORRÉCTAMENTE CONSULTE: https://www.universidata.es/anonimización	056	Universidad Rey Juan Carlos	2022	724	España	40.463667	-3.74922	150	Europa	39	Europa meridional	13	Madrid	28	Madrid	28079	MADRID	40.41669	-3.700346	H	Hombre	1967	6	Personal laboral	6	Profesor Asociado	1	Contrato Indefinido o Fijo	2	Dedicación a Tiempo Parcial	12	1	Servicio Activo	N	0	No
LOS DATOS DE ESTA FILA NO CORRESPONDEN A UN SÓLO INDIVIDUO. PARA INTERPRETAR CORRÉCTAMENTE CONSULTE: https://www.universidata.es/anonimización	056	Universidad Rey Juan Carlos	2022	724	España	40.463667	-3.74922	150	Europa	39	Europa meridional	13	Madrid	28	Madrid	28022	BOADILLA DEL MONTE	40.40525	-3.876992	H	Hombre	1965	1	Funcionario de carrera	1	Catedrático de Universidad	8	Personal Funcionario\Personal eventual	1	Dedicación a Tiempo Completo		1	Servicio Activo	N	1	Uno	724	España	40.463667	-3.74922	150	Europa	39	Europa meridional	056	Universidad Rey Juan Carlos	2013	2016	0
LOS DATOS DE ESTA FILA NO CORRESPONDEN A UN SÓLO INDIVIDUO. PARA INTERPRETAR CORRÉCTAMENTE CONSULTE: https://www.universidata.es/anonimización	056	Universidad Rey Juan Carlos	2022	724	España	40.463667	-3.74922	150	Europa	39	Europa meridional	13	Madrid	28	Madrid	28007	ALCORCÓN	40.34912	-3.828811	H	Hombre	1959	6	Personal laboral	7	Profesor Asociado de C.C. de Salud	2	Contrato de Duración Determinada	2	Dedicación a Tiempo Parcial	6	1	Servicio Activo	N	0	No
LOS DATOS DE ESTA FILA NO CORRESPONDEN A UN SÓLO INDIVIDUO. PARA INTERPRETAR CORRÉCTAMENTE CONSULTE: https://www.universidata.es/anonimización	056	Universidad Rey Juan Carlos	2022	724	España	40.463667	-3.74922	150	Europa	39	Europa meridional	13	Madrid	28	Madrid	28079	MADRID	40.41669	-3.700346	H	Hombre	1970	6	Personal laboral	7	Profesor Asociado de C.C. de Salud	2	Contrato de Duración Determinada	2	Dedicación a Tiempo Parcial	6	1	Servicio Activo	N	0	No
LOS DATOS DE ESTA FILA NO CORRESPONDEN A UN SÓLO INDIVIDUO. PARA INTERPRETAR CORRÉCTAMENTE CONSULTE: https://www.universidata.es/anonimización	056	Universidad Rey Juan Carlos	2022	724	España	40.463667	-3.74922	150	Europa	39	Europa meridional	8	Castilla La Mancha	45	Toledo	45183	VENTAS DE RETAMOSA, LAS	40.15533	-4.113943	H	Hombre	1972	6	Personal laboral	5	Profesor Contratado Doctor	1	Contrato Indefinido o Fijo	1	Dedicación a Tiempo Completo		1	Servicio Activo	N	0	No
LOS DATOS DE ESTA FILA NO CORRESPONDEN A UN SÓLO INDIVIDUO. PARA INTERPRETAR CORRÉCTAMENTE CONSULTE: https://www.universidata.es/anonimización	056	Universidad Rey Juan Carlos	2022	724	España	40.463667	-3.74922	150	Europa	39	Europa meridional	13	Madrid	28	Madrid	28079	MADRID	40.41669	-3.700346	H	Hombre	1960	6	Personal laboral	7	Profesor Asociado de C.C. de Salud	2	Contrato de Duración Determinada	2	Dedicación a Tiempo Parcial	6	1	Servicio Activo	N	0	No
LOS DATOS DE ESTA FILA NO CORRESPONDEN A UN SÓLO INDIVIDUO. PARA INTERPRETAR CORRÉCTAMENTE CONSULTE: https://www.universidata.es/anonimización	056	Universidad Rey Juan Carlos	2022	724	España	40.463667	-3.74922	150	Europa	39	Europa meridional	13	Madrid	28	Madrid	28079	MADRID	40.41669	-3.700346	M	Mujer	1987	1	Funcionario de carrera	2	Profesor Titular de Universidad	8	Personal Funcionario\Personal eventual	1	Dedicación a Tiempo Completo		1	Servicio Activo	N	1	Uno	724	España	40.463667	-3.74922	150	Europa	39	Europa meridional	010	Universidad Complutense de Madrid	1996	1996	0
LOS DATOS DE ESTA FILA NO CORRESPONDEN A UN SÓLO INDIVIDUO. PARA INTERPRETAR CORRÉCTAMENTE CONSULTE: https://www.universidata.es/anonimización	056	Universidad Rey Juan Carlos	2022	724	España	40.463667	-3.74922	150	Europa	39	Europa meridional	13	Madrid	28	Madrid	28079	MADRID	40.41669	-3.700346	M	Mujer	1967	4	Funcionario Interino	2	Profesor Titular de Universidad	8	Personal Funcionario\Personal eventual	1	Dedicación a Tiempo Completo		1	Servicio Activo	N	1	Uno	724	España	40.463667	-3.74922	150	Europa	39	Europa meridional	056	Universidad Rey Juan Carlos	2001	2005	0
LOS DATOS DE ESTA FILA NO CORRESPONDEN A UN SÓLO INDIVIDUO. PARA INTERPRETAR CORRÉCTAMENTE CONSULTE: https://www.universidata.es/anonimización	056	Universidad Rey Juan Carlos	2022	724	España	40.463667	-3.74922	150	Europa	39	Europa meridional	13	Madrid	28	Madrid	28079	MADRID	40.41669	-3.700346	M	Mujer	1962	6	Personal laboral	5	Profesor Contratado Doctor	1	Contrato Indefinido o Fijo	1	Dedicación a Tiempo Completo		1	Servicio Activo	N	1	Uno	724	España	40.463667	-3.74922	150	Europa	39	Europa meridional	010	Universidad Complutense de Madrid	2001		0
LOS DATOS DE ESTA FILA NO CORRESPONDEN A UN SÓLO INDIVIDUO. PARA INTERPRETAR CORRÉCTAMENTE CONSULTE: https://www.universidata.es/anonimización	056	Universidad Rey Juan Carlos	2022	724	España	40.463667	-3.74922	150	Europa	39	Europa meridional	13	Madrid	28	Madrid	28007	ALCORCÓN	40.34912	-3.828811	M	Mujer	1989	4	Funcionario Interino	2	Profesor Titular de Universidad	8	Personal Funcionario\Personal eventual	1	Dedicación a Tiempo Completo		1	Servicio Activo	N	1	Uno	724	España	40.463667	-3.74922	150	Europa	39	Europa meridional	056	Universidad Rey Juan Carlos	2013	2014	0
LOS DATOS DE ESTA FILA NO CORRESPONDEN A UN SÓLO INDIVIDUO. PARA INTERPRETAR CORRÉCTAMENTE CONSULTE: https://www.universidata.es/anonimización	056	Universidad Rey Juan Carlos	2022	724	España	40.463667	-3.74922	150	Europa	39	Europa meridional	13	Madrid	28	Madrid	28079	MADRID	40.41669	-3.700346	M	Mujer	1969	1	Funcionario de carrera	2	Profesor Titular de Universidad	8	Personal Funcionario\Personal eventual	1	Dedicación a Tiempo Completo		1	Servicio Activo	N	1	Uno	724	España	40.463667	-3.74922	150	Europa	39	Europa meridional	056	Universidad Rey Juan Carlos	2010	2011	0
LOS DATOS DE ESTA FILA NO CORRESPONDEN A UN SÓLO INDIVIDUO. PARA INTERPRETAR CORRÉCTAMENTE CONSULTE: https://www.universidata.es/anonimización	056	Universidad Rey Juan Carlos	2022	724	España	40.463667	-3.74922	150	Europa	39	Europa meridional	8	Castilla La Mancha	13	Ciudad Real	13078	SOCUÉLLAMOS	39.29322	-2.79432	M	Mujer	1969	1	Funcionario de carrera	2	Profesor Titular de Universidad	8	Personal Funcionario\Personal eventual	1	Dedicación a Tiempo Completo		1	Servicio Activo	N	1	Uno	724	España	40.463667	-3.74922	150	Europa	39	Europa meridional	056	Universidad Rey Juan Carlos	2011	2012	0
LOS DATOS DE ESTA FILA NO CORRESPONDEN A UN SÓLO INDIVIDUO. PARA INTERPRETAR CORRÉCTAMENTE CONSULTE: https://www.universidata.es/anonimización	056	Universidad Rey Juan Carlos	2022	724	España	40.463667	-3.74922	150	Europa	39	Europa meridional	13	Madrid	28	Madrid	28079	MADRID	40.41669	-3.700346	M	Mujer	1973	4	Funcionario Interino	2	Profesor Titular de Universidad	8	Personal Funcionario\Personal eventual	1	Dedicación a Tiempo Completo		1	Servicio Activo	N	0	No
LOS DATOS DE ESTA FILA NO CORRESPONDEN A UN SÓLO INDIVIDUO. PARA INTERPRETAR CORRÉCTAMENTE CONSULTE: https://www.universidata.es/anonimización	056	Universidad Rey Juan Carlos	2022	724	España	40.463667	-3.74922	150	Europa	39	Europa meridional	13	Madrid	28	Madrid	28079	MADRID	40.41669	-3.700346	M	Mujer	1968	1	Funcionario de carrera	2	Profesor Titular de Universidad	8	Personal Funcionario\Personal eventual	1	Dedicación a Tiempo Completo		1	Servicio Activo	N	1	Uno	724	España	40.463667	-3.74922	150	Europa	39	Europa meridional	010	Universidad Complutense de Madrid	1992	1992	0
LOS DATOS DE ESTA FILA NO CORRESPONDEN A UN SÓLO INDIVIDUO. PARA INTERPRETAR CORRÉCTAMENTE CONSULTE: https://www.universidata.es/anonimización	056	Universidad Rey Juan Carlos	2022	724	España	40.463667	-3.74922	150	Europa	39	Europa meridional	13	Madrid	28	Madrid	28079	MADRID	40.41669	-3.700346	M	Mujer	1965	6	Personal laboral	5	Profesor Contratado Doctor	1	Contrato Indefinido o Fijo	8	Se desconoce por estar en otra institución (no aplica)		9	Excedencia	S	1	Uno	724	España	40.463667	-3.74922	150	Europa	39	Europa meridional	056	Universidad Rey Juan Carlos	2011	2011	0
LOS DATOS DE ESTA FILA NO CORRESPONDEN A UN SÓLO INDIVIDUO. PARA INTERPRETAR CORRÉCTAMENTE CONSULTE: https://www.universidata.es/anonimización	056	Universidad Rey Juan Carlos	2022	724	España	40.463667	-3.74922	150	Europa	39	Europa meridional	13	Madrid	28	Madrid	28079	MADRID	40.41669	-3.700346	M	Mujer	1980	6	Personal laboral	6	Profesor Asociado	2	Contrato de Duración Determinada	2	Dedicación a Tiempo Parcial	6	1	Servicio Activo	N	1	Uno	724	España	40.463667	-3.74922	150	Europa	39	Europa meridional	056	Universidad Rey Juan Carlos	2007		0
LOS DATOS DE ESTA FILA NO CORRESPONDEN A UN SÓLO INDIVIDUO. PARA INTERPRETAR CORRÉCTAMENTE CONSULTE: https://www.universidata.es/anonimización	056	Universidad Rey Juan Carlos	2022	724	España	40.463667	-3.74922	150	Europa	39	Europa meridional	13	Madrid	28	Madrid	28079	MADRID	40.41669	-3.700346	M	Mujer	1985	6	Personal laboral	4	Profesor Ayudante Doctor	2	Contrato de Duración Determinada	1	Dedicación a Tiempo Completo		1	Servicio Activo	N	1	Uno	724	España	40.463667	-3.74922	150	Europa	39	Europa meridional	010	Universidad Complutense de Madrid	1994	1994	0
LOS DATOS DE ESTA FILA NO CORRESPONDEN A UN SÓLO INDIVIDUO. PARA INTERPRETAR CORRÉCTAMENTE CONSULTE: https://www.universidata.es/anonimización	056	Universidad Rey Juan Carlos	2022	724	España	40.463667	-3.74922	150	Europa	39	Europa meridional	13	Madrid	28	Madrid	28006	ALCOBENDAS	40.54754	-3.642091	M	Mujer	1957	6	Personal laboral	5	Profesor Contratado Doctor	1	Contrato Indefinido o Fijo	1	Dedicación a Tiempo Completo		1	Servicio Activo	S	0	No
LOS DATOS DE ESTA FILA NO CORRESPONDEN A UN SÓLO INDIVIDUO. PARA INTERPRETAR CORRÉCTAMENTE CONSULTE: https://www.universidata.es/anonimización	056	Universidad Rey Juan Carlos	2022	724	España	40.463667	-3.74922	150	Europa	39	Europa meridional	13	Madrid	28	Madrid	28079	MADRID	40.41669	-3.700346	M	Mujer	1973	1	Funcionario de carrera	2	Profesor Titular de Universidad	8	Personal Funcionario\Personal eventual	1	Dedicación a Tiempo Completo		1	Servicio Activo	N	0	No
LOS DATOS DE ESTA FILA NO CORRESPONDEN A UN SÓLO INDIVIDUO. PARA INTERPRETAR CORRÉCTAMENTE CONSULTE: https://www.universidata.es/anonimización	056	Universidad Rey Juan Carlos	2022	724	España	40.463667	-3.74922	150	Europa	39	Europa meridional	13	Madrid	28	Madrid	28903	TRES CANTOS	40.59907	-3.712258	M	Mujer	1978	6	Personal laboral	9	Profesor Visitante	1	Contrato Indefinido o Fijo	1	Dedicación a Tiempo Completo		1	Servicio Activo	N	1	Uno	724	España	40.463667	-3.74922	150	Europa	39	Europa meridional	056	Universidad Rey Juan Carlos	2002	2005	0
LOS DATOS DE ESTA FILA NO CORRESPONDEN A UN SÓLO INDIVIDUO. PARA INTERPRETAR CORRÉCTAMENTE CONSULTE: https://www.universidata.es/anonimización	056	Universidad Rey Juan Carlos	2022	724	España	40.463667	-3.74922	150	Europa	39	Europa meridional	13	Madrid	28	Madrid	28079	MADRID	40.41669	-3.700346	M	Mujer	1986	1	Funcionario de carrera	2	Profesor Titular de Universidad	8	Personal Funcionario\Personal eventual	1	Dedicación a Tiempo Completo		1	Servicio Activo	N	1	Uno	724	España	40.463667	-3.74922	150	Europa	39	Europa meridional	056	Universidad Rey Juan Carlos	2008	2008	0
LOS DATOS DE ESTA FILA NO CORRESPONDEN A UN SÓLO INDIVIDUO. PARA INTERPRETAR CORRÉCTAMENTE CONSULTE: https://www.universidata.es/anonimización	056	Universidad Rey Juan Carlos	2022	724	España	40.463667	-3.74922	150	Europa	39	Europa meridional	13	Madrid	28	Madrid	28079	MADRID	40.41669	-3.700346	M	Mujer	1975	1	Funcionario de carrera	2	Profesor Titular de Universidad	8	Personal Funcionario\Personal eventual	1	Dedicación a Tiempo Completo		1	Servicio Activo	N	0	No
LOS DATOS DE ESTA FILA NO CORRESPONDEN A UN SÓLO INDIVIDUO. PARA INTERPRETAR CORRÉCTAMENTE CONSULTE: https://www.universidata.es/anonimización	056	Universidad Rey Juan Carlos	2022	724	España	40.463667	-3.74922	150	Europa	39	Europa meridional	13	Madrid	28	Madrid	28092	MÓSTOLES	40.32277	-3.865741	M	Mujer	1960	1	Funcionario de carrera	2	Profesor Titular de Universidad	8	Personal Funcionario\Personal eventual	1	Dedicación a Tiempo Completo		1	Servicio Activo	N	1	Uno	724	España	40.463667	-3.74922	150	Europa	39	Europa meridional	056	Universidad Rey Juan Carlos	2001		0
LOS DATOS DE ESTA FILA NO CORRESPONDEN A UN SÓLO INDIVIDUO. PARA INTERPRETAR CORRÉCTAMENTE CONSULTE: https://www.universidata.es/anonimización	056	Universidad Rey Juan Carlos	2022	724	España	40.463667	-3.74922	150	Europa	39	Europa meridional	13	Madrid	28	Madrid	28079	MADRID	40.41669	-3.700346	M	Mujer	1978	1	Funcionario de carrera	2	Profesor Titular de Universidad	8	Personal Funcionario\Personal eventual	1	Dedicación a Tiempo Completo		1	Servicio Activo	N	0	No
LOS DATOS DE ESTA FILA NO CORRESPONDEN A UN SÓLO INDIVIDUO. PARA INTERPRETAR CORRÉCTAMENTE CONSULTE: https://www.universidata.es/anonimización	056	Universidad Rey Juan Carlos	2022	724	España	40.463667	-3.74922	150	Europa	39	Europa meridional	13	Madrid	28	Madrid	28079	MADRID	40.41669	-3.700346	M	Mujer	1972	6	Personal laboral	6	Profesor Asociado	2	Contrato de Duración Determinada	2	Dedicación a Tiempo Parcial	12	1	Servicio Activo	N	1	Uno	724	España	40.463667	-3.74922	150	Europa	39	Europa meridional	010	Universidad Complutense de Madrid	2015		0
LOS DATOS DE ESTA FILA NO CORRESPONDEN A UN SÓLO INDIVIDUO. PARA INTERPRETAR CORRÉCTAMENTE CONSULTE: https://www.universidata.es/anonimización	056	Universidad Rey Juan Carlos	2022	724	España	40.463667	-3.74922	150	Europa	39	Europa meridional	13	Madrid	28	Madrid	28079	MADRID	40.41669	-3.700346	M	Mujer	1972	6	Personal laboral	6	Profesor Asociado	1	Contrato Indefinido o Fijo	2	Dedicación a Tiempo Parcial	12	1	Servicio Activo	N	1	Uno	724	España	40.463667	-3.74922	150	Europa	39	Europa meridional	056	Universidad Rey Juan Carlos	2022		0
LOS DATOS DE ESTA FILA NO CORRESPONDEN A UN SÓLO INDIVIDUO. PARA INTERPRETAR CORRÉCTAMENTE CONSULTE: https://www.universidata.es/anonimización	056	Universidad Rey Juan Carlos	2022	724	España	40.463667	-3.74922	150	Europa	39	Europa meridional	13	Madrid	28	Madrid	28079	MADRID	40.41669	-3.700346	M	Mujer	1961	6	Personal laboral	6	Profesor Asociado	2	Contrato de Duración Determinada	2	Dedicación a Tiempo Parcial	12	1	Servicio Activo	S	1	Uno	724	España	40.463667	-3.74922	150	Europa	39	Europa meridional	010	Universidad Complutense de Madrid	2001		0
LOS DATOS DE ESTA FILA NO CORRESPONDEN A UN SÓLO INDIVIDUO. PARA INTERPRETAR CORRÉCTAMENTE CONSULTE: https://www.universidata.es/anonimización	056	Universidad Rey Juan Carlos	2022	724	España	40.463667	-3.74922	150	Europa	39	Europa meridional	13	Madrid	28	Madrid	28022	BOADILLA DEL MONTE	40.40525	-3.876992	M	Mujer	1964	6	Personal laboral	6	Profesor Asociado	1	Contrato Indefinido o Fijo	2	Dedicación a Tiempo Parcial	8	1	Servicio Activo	N	1	Uno	724	España	40.463667	-3.74922	150	Europa	39	Europa meridional	010	Universidad Complutense de Madrid	2004	2004	0
LOS DATOS DE ESTA FILA NO CORRESPONDEN A UN SÓLO INDIVIDUO. PARA INTERPRETAR CORRÉCTAMENTE CONSULTE: https://www.universidata.es/anonimización	056	Universidad Rey Juan Carlos	2022	724	España	40.463667	-3.74922	150	Europa	39	Europa meridional	13	Madrid	28	Madrid	28007	ALCORCÓN	40.34912	-3.828811	M	Mujer	1965	1	Funcionario de carrera	2	Profesor Titular de Universidad	8	Personal Funcionario\Personal eventual	1	Dedicación a Tiempo Completo		1	Servicio Activo	N	0	No
LOS DATOS DE ESTA FILA NO CORRESPONDEN A UN SÓLO INDIVIDUO. PARA INTERPRETAR CORRÉCTAMENTE CONSULTE: https://www.universidata.es/anonimización	056	Universidad Rey Juan Carlos	2022	724	España	40.463667	-3.74922	150	Europa	39	Europa meridional	13	Madrid	28	Madrid	28079	MADRID	40.41669	-3.700346	M	Mujer	1988	6	Personal laboral	6	Profesor Asociado	1	Contrato Indefinido o Fijo	2	Dedicación a Tiempo Parcial	8	1	Servicio Activo	N	1	Uno	724	España	40.463667	-3.74922	150	Europa	39	Europa meridional	010	Universidad Complutense de Madrid	1997	1998	0
LOS DATOS DE ESTA FILA NO CORRESPONDEN A UN SÓLO INDIVIDUO. PARA INTERPRETAR CORRÉCTAMENTE CONSULTE: https://www.universidata.es/anonimización	056	Universidad Rey Juan Carlos	2022	724	España	40.463667	-3.74922	150	Europa	39	Europa meridional	13	Madrid	28	Madrid	28065	GETAFE	40.30498	-3.732677	M	Mujer	1968	4	Funcionario Interino	2	Profesor Titular de Universidad	8	Personal Funcionario\Personal eventual	1	Dedicación a Tiempo Completo		1	Servicio Activo	N	1	Uno	724	España	40.463667	-3.74922	150	Europa	39	Europa meridional	010	Universidad Complutense de Madrid	2015	2015	0
LOS DATOS DE ESTA FILA NO CORRESPONDEN A UN SÓLO INDIVIDUO. PARA INTERPRETAR CORRÉCTAMENTE CONSULTE: https://www.universidata.es/anonimización	056	Universidad Rey Juan Carlos	2022	724	España	40.463667	-3.74922	150	Europa	39	Europa meridional	13	Madrid	28	Madrid	28079	MADRID	40.41669	-3.700346	M	Mujer	1960	6	Personal laboral	5	Profesor Contratado Doctor	1	Contrato Indefinido o Fijo	1	Dedicación a Tiempo Completo		1	Servicio Activo	S	1	Uno	724	España	40.463667	-3.74922	150	Europa	39	Europa meridional	029	Universidad de Alcalá	1994	1995	0
LOS DATOS DE ESTA FILA NO CORRESPONDEN A UN SÓLO INDIVIDUO. PARA INTERPRETAR CORRÉCTAMENTE CONSULTE: https://www.universidata.es/anonimización	056	Universidad Rey Juan Carlos	2022	724	España	40.463667	-3.74922	150	Europa	39	Europa meridional	13	Madrid	28	Madrid	28080	MAJADAHONDA	40.47283	-3.872304	M	Mujer	1972	6	Personal laboral	5	Profesor Contratado Doctor	1	Contrato Indefinido o Fijo	1	Dedicación a Tiempo Completo		1	Servicio Activo	N	1	Uno	724	España	40.463667	-3.74922	150	Europa	39	Europa meridional	023	Universidad Autónoma de Madrid	2004	2008	0
LOS DATOS DE ESTA FILA NO CORRESPONDEN A UN SÓLO INDIVIDUO. PARA INTERPRETAR CORRÉCTAMENTE CONSULTE: https://www.universidata.es/anonimización	056	Universidad Rey Juan Carlos	2022	724	España	40.463667	-3.74922	150	Europa	39	Europa meridional	13	Madrid	28	Madrid	28903	TRES CANTOS	40.59907	-3.712258	M	Mujer	1983	1	Funcionario de carrera	2	Profesor Titular de Universidad	8	Personal Funcionario\Personal eventual	1	Dedicación a Tiempo Completo		1	Servicio Activo	N	1	Uno	724	España	40.463667	-3.74922	150	Europa	39	Europa meridional	056	Universidad Rey Juan Carlos	2002		0
LOS DATOS DE ESTA FILA NO CORRESPONDEN A UN SÓLO INDIVIDUO. PARA INTERPRETAR CORRÉCTAMENTE CONSULTE: https://www.universidata.es/anonimización	056	Universidad Rey Juan Carlos	2022	724	España	40.463667	-3.74922	150	Europa	39	Europa meridional	13	Madrid	28	Madrid	28079	MADRID	40.41669	-3.700346	M	Mujer	1968	6	Personal laboral	4	Profesor Ayudante Doctor	1	Contrato Indefinido o Fijo	1	Dedicación a Tiempo Completo		1	Servicio Activo	N	1	Uno	724	España	40.463667	-3.74922	150	Europa	39	Europa meridional	028	Universidad Nacional de Educación a Distancia	1999		0
LOS DATOS DE ESTA FILA NO CORRESPONDEN A UN SÓLO INDIVIDUO. PARA INTERPRETAR CORRÉCTAMENTE CONSULTE: https://www.universidata.es/anonimización	056	Universidad Rey Juan Carlos	2022	724	España	40.463667	-3.74922	150	Europa	39	Europa meridional	13	Madrid	28	Madrid	28079	MADRID	40.41669	-3.700346	M	Mujer	1965	4	Funcionario Interino	2	Profesor Titular de Universidad	8	Personal Funcionario\Personal eventual	1	Dedicación a Tiempo Completo		1	Servicio Activo	N	1	Uno	724	España	40.463667	-3.74922	150	Europa	39	Europa meridional	056	Universidad Rey Juan Carlos	2015		0
LOS DATOS DE ESTA FILA NO CORRESPONDEN A UN SÓLO INDIVIDUO. PARA INTERPRETAR CORRÉCTAMENTE CONSULTE: https://www.universidata.es/anonimización	056	Universidad Rey Juan Carlos	2022	724	España	40.463667	-3.74922	150	Europa	39	Europa meridional	13	Madrid	28	Madrid	28080	MAJADAHONDA	40.47283	-3.872304	M	Mujer	1977	6	Personal laboral	6	Profesor Asociado	2	Contrato de Duración Determinada	2	Dedicación a Tiempo Parcial	12	1	Servicio Activo	N	1	Uno	724	España	40.463667	-3.74922	150	Europa	39	Europa meridional	010	Universidad Complutense de Madrid	2008		0
LOS DATOS DE ESTA FILA NO CORRESPONDEN A UN SÓLO INDIVIDUO. PARA INTERPRETAR CORRÉCTAMENTE CONSULTE: https://www.universidata.es/anonimización	056	Universidad Rey Juan Carlos	2022	724	España	40.463667	-3.74922	150	Europa	39	Europa meridional	13	Madrid	28	Madrid	28079	MADRID	40.41669	-3.700346	M	Mujer	1970	1	Funcionario de carrera	2	Profesor Titular de Universidad	8	Personal Funcionario\Personal eventual	1	Dedicación a Tiempo Completo		1	Servicio Activo	N	1	Uno	724	España	40.463667	-3.74922	150	Europa	39	Europa meridional	056	Universidad Rey Juan Carlos	2009		0
LOS DATOS DE ESTA FILA NO CORRESPONDEN A UN SÓLO INDIVIDUO. PARA INTERPRETAR CORRÉCTAMENTE CONSULTE: https://www.universidata.es/anonimización	056	Universidad Rey Juan Carlos	2022	724	España	40.463667	-3.74922	150	Europa	39	Europa meridional	13	Madrid	28	Madrid	28115	POZUELO DE ALARCÓN	40.4352	-3.813062	M	Mujer	1982	6	Personal laboral	5	Profesor Contratado Doctor	1	Contrato Indefinido o Fijo	8	Se desconoce por estar en otra institución (no aplica)		9	Excedencia	S	1	Uno	380	Italia	41.87194	12.56738	150	Europa	39	Europa meridional	E80	Universidad perteneciente al EEES	2019	2019	0
LOS DATOS DE ESTA FILA NO CORRESPONDEN A UN SÓLO INDIVIDUO. PARA INTERPRETAR CORRÉCTAMENTE CONSULTE: https://www.universidata.es/anonimización	056	Universidad Rey Juan Carlos	2022	724	España	40.463667	-3.74922	150	Europa	39	Europa meridional	13	Madrid	28	Madrid	28115	POZUELO DE ALARCÓN	40.4352	-3.813062	M	Mujer	1974	1	Funcionario de carrera	2	Profesor Titular de Universidad	8	Personal Funcionario\Personal eventual	1	Dedicación a Tiempo Completo		1	Servicio Activo	N	1	Uno	724	España	40.463667	-3.74922	150	Europa	39	Europa meridional	056	Universidad Rey Juan Carlos	2019		0
LOS DATOS DE ESTA FILA NO CORRESPONDEN A UN SÓLO INDIVIDUO. PARA INTERPRETAR CORRÉCTAMENTE CONSULTE: https://www.universidata.es/anonimización	056	Universidad Rey Juan Carlos	2022	724	España	40.463667	-3.74922	150	Europa	39	Europa meridional	13	Madrid	28	Madrid	28079	MADRID	40.41669	-3.700346	M	Mujer	1969	6	Personal laboral	4	Profesor Ayudante Doctor	2	Contrato de Duración Determinada	1	Dedicación a Tiempo Completo		1	Servicio Activo	N	1	Uno	724	España	40.463667	-3.74922	150	Europa	39	Europa meridional	010	Universidad Complutense de Madrid	2015		0
LOS DATOS DE ESTA FILA NO CORRESPONDEN A UN SÓLO INDIVIDUO. PARA INTERPRETAR CORRÉCTAMENTE CONSULTE: https://www.universidata.es/anonimización	056	Universidad Rey Juan Carlos	2022	724	España	40.463667	-3.74922	150	Europa	39	Europa meridional	13	Madrid	28	Madrid	28079	MADRID	40.41669	-3.700346	M	Mujer	1987	1	Funcionario de carrera	1	Catedrático de Universidad	8	Personal Funcionario\Personal eventual	1	Dedicación a Tiempo Completo		1	Servicio Activo	N	1	Uno	724	España	40.463667	-3.74922	150	Europa	39	Europa meridional	056	Universidad Rey Juan Carlos	2008		0
LOS DATOS DE ESTA FILA NO CORRESPONDEN A UN SÓLO INDIVIDUO. PARA INTERPRETAR CORRÉCTAMENTE CONSULTE: https://www.universidata.es/anonimización	056	Universidad Rey Juan Carlos	2022	724	España	40.463667	-3.74922	150	Europa	39	Europa meridional	13	Madrid	28	Madrid	28079	MADRID	40.41669	-3.700346	M	Mujer	1967	4	Funcionario Interino	2	Profesor Titular de Universidad	8	Personal Funcionario\Personal eventual	1	Dedicación a Tiempo Completo		1	Servicio Activo	S	1	Uno	724	España	40.463667	-3.74922	150	Europa	39	Europa meridional	056	Universidad Rey Juan Carlos	2004	2005	0
LOS DATOS DE ESTA FILA NO CORRESPONDEN A UN SÓLO INDIVIDUO. PARA INTERPRETAR CORRÉCTAMENTE CONSULTE: https://www.universidata.es/anonimización	056	Universidad Rey Juan Carlos	2022	724	España	40.463667	-3.74922	150	Europa	39	Europa meridional	13	Madrid	28	Madrid	28079	MADRID	40.41669	-3.700346	M	Mujer	1981	6	Personal laboral	6	Profesor Asociado	2	Contrato de Duración Determinada	2	Dedicación a Tiempo Parcial	12	1	Servicio Activo	S	0	No
LOS DATOS DE ESTA FILA NO CORRESPONDEN A UN SÓLO INDIVIDUO. PARA INTERPRETAR CORRÉCTAMENTE CONSULTE: https://www.universidata.es/anonimización	056	Universidad Rey Juan Carlos	2022	724	España	40.463667	-3.74922	150	Europa	39	Europa meridional	13	Madrid	28	Madrid	28079	MADRID	40.41669	-3.700346	M	Mujer	1968	1	Funcionario de carrera	1	Catedrático de Universidad	8	Personal Funcionario\Personal eventual	8	Se desconoce por estar en otra institución (no aplica)		8	Servicios Especiales	N	1	Uno	724	España	40.463667	-3.74922	150	Europa	39	Europa meridional	050	Universidad de Jaén	2015	2015	0
LOS DATOS DE ESTA FILA NO CORRESPONDEN A UN SÓLO INDIVIDUO. PARA INTERPRETAR CORRÉCTAMENTE CONSULTE: https://www.universidata.es/anonimización	056	Universidad Rey Juan Carlos	2022	724	España	40.463667	-3.74922	150	Europa	39	Europa meridional	13	Madrid	28	Madrid	28079	MADRID	40.41669	-3.700346	M	Mujer	1967	1	Funcionario de carrera	2	Profesor Titular de Universidad	8	Personal Funcionario\Personal eventual	1	Dedicación a Tiempo Completo		1	Servicio Activo	N	1	Uno	724	España	40.463667	-3.74922	150	Europa	39	Europa meridional	010	Universidad Complutense de Madrid	2003	2004	0
LOS DATOS DE ESTA FILA NO CORRESPONDEN A UN SÓLO INDIVIDUO. PARA INTERPRETAR CORRÉCTAMENTE CONSULTE: https://www.universidata.es/anonimización	056	Universidad Rey Juan Carlos	2022	724	España	40.463667	-3.74922	150	Europa	39	Europa meridional	13	Madrid	28	Madrid	28127	ROZAS DE MADRID, LAS	40.49286	-3.875462	H	Hombre	1979	1	Funcionario de carrera	2	Profesor Titular de Universidad	8	Personal Funcionario\Personal eventual	1	Dedicación a Tiempo Completo		1	Servicio Activo	N	1	Uno	724	España	40.463667	-3.74922	150	Europa	39	Europa meridional	006	Universidad de Córdoba	1981	1981	0
LOS DATOS DE ESTA FILA NO CORRESPONDEN A UN SÓLO INDIVIDUO. PARA INTERPRETAR CORRÉCTAMENTE CONSULTE: https://www.universidata.es/anonimización	056	Universidad Rey Juan Carlos	2022	724	España	40.463667	-3.74922	150	Europa	39	Europa meridional	13	Madrid	28	Madrid	28115	POZUELO DE ALARCÓN	40.4352	-3.813062	H	Hombre	1972	1	Funcionario de carrera	2	Profesor Titular de Universidad	8	Personal Funcionario\Personal eventual	1	Dedicación a Tiempo Completo		1	Servicio Activo	N	1	Uno	724	España	40.463667	-3.74922	150	Europa	39	Europa meridional	023	Universidad Autónoma de Madrid	2004	2004	0
LOS DATOS DE ESTA FILA NO CORRESPONDEN A UN SÓLO INDIVIDUO. PARA INTERPRETAR CORRÉCTAMENTE CONSULTE: https://www.universidata.es/anonimización	056	Universidad Rey Juan Carlos	2022	724	España	40.463667	-3.74922	150	Europa	39	Europa meridional	13	Madrid	28	Madrid	28079	MADRID	40.41669	-3.700346	H	Hombre	1977	6	Personal laboral	6	Profesor Asociado	1	Contrato Indefinido o Fijo	2	Dedicación a Tiempo Parcial	6	1	Servicio Activo	N	1	Uno	724	España	40.463667	-3.74922	150	Europa	39	Europa meridional	023	Universidad Autónoma de Madrid	2010	2010	0
LOS DATOS DE ESTA FILA NO CORRESPONDEN A UN SÓLO INDIVIDUO. PARA INTERPRETAR CORRÉCTAMENTE CONSULTE: https://www.universidata.es/anonimización	056	Universidad Rey Juan Carlos	2022	724	España	40.463667	-3.74922	150	Europa	39	Europa meridional	13	Madrid	28	Madrid	28079	MADRID	40.41669	-3.700346	H	Hombre	1987	6	Personal laboral	5	Profesor Contratado Doctor	1	Contrato Indefinido o Fijo	1	Dedicación a Tiempo Completo		1	Servicio Activo	N	1	Uno	724	España	40.463667	-3.74922	150	Europa	39	Europa meridional	031	Universidad de Navarra	2001	2001	0
LOS DATOS DE ESTA FILA NO CORRESPONDEN A UN SÓLO INDIVIDUO. PARA INTERPRETAR CORRÉCTAMENTE CONSULTE: https://www.universidata.es/anonimización	056	Universidad Rey Juan Carlos	2022	724	España	40.463667	-3.74922	150	Europa	39	Europa meridional	13	Madrid	28	Madrid	28079	MADRID	40.41669	-3.700346	H	Hombre	1979	6	Personal laboral	6	Profesor Asociado	2	Contrato de Duración Determinada	2	Dedicación a Tiempo Parcial	8	1	Servicio Activo	N	1	Uno	724	España	40.463667	-3.74922	150	Europa	39	Europa meridional	010	Universidad Complutense de Madrid	2010	2011	0
LOS DATOS DE ESTA FILA NO CORRESPONDEN A UN SÓLO INDIVIDUO. PARA INTERPRETAR CORRÉCTAMENTE CONSULTE: https://www.universidata.es/anonimización	056	Universidad Rey Juan Carlos	2022	724	España	40.463667	-3.74922	150	Europa	39	Europa meridional	13	Madrid	28	Madrid	28079	MADRID	40.41669	-3.700346	H	Hombre	1977	6	Personal laboral	5	Profesor Contratado Doctor	1	Contrato Indefinido o Fijo	1	Dedicación a Tiempo Completo		1	Servicio Activo	S	1	Uno	724	España	40.463667	-3.74922	150	Europa	39	Europa meridional	056	Universidad Rey Juan Carlos	2009	2009	0
LOS DATOS DE ESTA FILA NO CORRESPONDEN A UN SÓLO INDIVIDUO. PARA INTERPRETAR CORRÉCTAMENTE CONSULTE: https://www.universidata.es/anonimización	056	Universidad Rey Juan Carlos	2022	724	España	40.463667	-3.74922	150	Europa	39	Europa meridional	13	Madrid	28	Madrid	28079	MADRID	40.41669	-3.700346	H	Hombre	1982	6	Personal laboral	9	Profesor Visitante	2	Contrato de Duración Determinada	1	Dedicación a Tiempo Completo		1	Servicio Activo	N	1	Uno	724	España	40.463667	-3.74922	150	Europa	39	Europa meridional	028	Universidad Nacional de Educación a Distancia	2002	2004	0
LOS DATOS DE ESTA FILA NO CORRESPONDEN A UN SÓLO INDIVIDUO. PARA INTERPRETAR CORRÉCTAMENTE CONSULTE: https://www.universidata.es/anonimización	056	Universidad Rey Juan Carlos	2022	724	España	40.463667	-3.74922	150	Europa	39	Europa meridional	13	Madrid	28	Madrid	28079	MADRID	40.41669	-3.700346	H	Hombre	1965	6	Personal laboral	6	Profesor Asociado	2	Contrato de Duración Determinada	2	Dedicación a Tiempo Parcial	12	1	Servicio Activo	N	1	Uno	724	España	40.463667	-3.74922	150	Europa	39	Europa meridional	010	Universidad Complutense de Madrid	2018	2018	0
LOS DATOS DE ESTA FILA NO CORRESPONDEN A UN SÓLO INDIVIDUO. PARA INTERPRETAR CORRÉCTAMENTE CONSULTE: https://www.universidata.es/anonimización	056	Universidad Rey Juan Carlos	2022	724	España	40.463667	-3.74922	150	Europa	39	Europa meridional	13	Madrid	28	Madrid	28085	MIRAFLORES DE LA SIERRA	40.81381	-3.766699	H	Hombre	1958	6	Personal laboral	5	Profesor Contratado Doctor	1	Contrato Indefinido o Fijo	1	Dedicación a Tiempo Completo		1	Servicio Activo	N	0	No
LOS DATOS DE ESTA FILA NO CORRESPONDEN A UN SÓLO INDIVIDUO. PARA INTERPRETAR CORRÉCTAMENTE CONSULTE: https://www.universidata.es/anonimización	056	Universidad Rey Juan Carlos	2022	724	España	40.463667	-3.74922	150	Europa	39	Europa meridional	13	Madrid	28	Madrid	28079	MADRID	40.41669	-3.700346	H	Hombre	1975	6	Personal laboral	6	Profesor Asociado	1	Contrato Indefinido o Fijo	2	Dedicación a Tiempo Parcial	10	1	Servicio Activo	N	0	No
LOS DATOS DE ESTA FILA NO CORRESPONDEN A UN SÓLO INDIVIDUO. PARA INTERPRETAR CORRÉCTAMENTE CONSULTE: https://www.universidata.es/anonimización	056	Universidad Rey Juan Carlos	2022	724	España	40.463667	-3.74922	150	Europa	39	Europa meridional	13	Madrid	28	Madrid	28079	MADRID	40.41669	-3.700346	H	Hombre	1964	6	Personal laboral	9	Profesor Visitante	1	Contrato Indefinido o Fijo	1	Dedicación a Tiempo Completo		1	Servicio Activo	S	1	Uno	724	España	40.463667	-3.74922	150	Europa	39	Europa meridional	029	Universidad de Alcalá	2008	2008	0
LOS DATOS DE ESTA FILA NO CORRESPONDEN A UN SÓLO INDIVIDUO. PARA INTERPRETAR CORRÉCTAMENTE CONSULTE: https://www.universidata.es/anonimización	056	Universidad Rey Juan Carlos	2022	724	España	40.463667	-3.74922	150	Europa	39	Europa meridional	13	Madrid	28	Madrid	28079	MADRID	40.41669	-3.700346	H	Hombre	1964	6	Personal laboral	5	Profesor Contratado Doctor	1	Contrato Indefinido o Fijo	1	Dedicación a Tiempo Completo		1	Servicio Activo	N	1	Uno	724	España	40.463667	-3.74922	150	Europa	39	Europa meridional	028	Universidad Nacional de Educación a Distancia	2007		0
LOS DATOS DE ESTA FILA NO CORRESPONDEN A UN SÓLO INDIVIDUO. PARA INTERPRETAR CORRÉCTAMENTE CONSULTE: https://www.universidata.es/anonimización	056	Universidad Rey Juan Carlos	2022	724	España	40.463667	-3.74922	150	Europa	39	Europa meridional	13	Madrid	28	Madrid	28127	ROZAS DE MADRID, LAS	40.49286	-3.875462	H	Hombre	1968	6	Personal laboral	6	Profesor Asociado	2	Contrato de Duración Determinada	2	Dedicación a Tiempo Parcial	12	1	Servicio Activo	N	1	Uno	724	España	40.463667	-3.74922	150	Europa	39	Europa meridional	056	Universidad Rey Juan Carlos	2022		0
LOS DATOS DE ESTA FILA NO CORRESPONDEN A UN SÓLO INDIVIDUO. PARA INTERPRETAR CORRÉCTAMENTE CONSULTE: https://www.universidata.es/anonimización	056	Universidad Rey Juan Carlos	2022	724	España	40.463667	-3.74922	150	Europa	39	Europa meridional	13	Madrid	28	Madrid	28079	MADRID	40.41669	-3.700346	H	Hombre	1966	6	Personal laboral	9	Profesor Visitante	2	Contrato de Duración Determinada	1	Dedicación a Tiempo Completo		1	Servicio Activo	S	1	Uno	724	España	40.463667	-3.74922	150	Europa	39	Europa meridional	010	Universidad Complutense de Madrid	1992	1992	0
LOS DATOS DE ESTA FILA NO CORRESPONDEN A UN SÓLO INDIVIDUO. PARA INTERPRETAR CORRÉCTAMENTE CONSULTE: https://www.universidata.es/anonimización	056	Universidad Rey Juan Carlos	2022	724	España	40.463667	-3.74922	150	Europa	39	Europa meridional	13	Madrid	28	Madrid	28079	MADRID	40.41669	-3.700346	H	Hombre	1980	1	Funcionario de carrera	1	Catedrático de Universidad	8	Personal Funcionario\Personal eventual	1	Dedicación a Tiempo Completo		1	Servicio Activo	N	0	No
LOS DATOS DE ESTA FILA NO CORRESPONDEN A UN SÓLO INDIVIDUO. PARA INTERPRETAR CORRÉCTAMENTE CONSULTE: https://www.universidata.es/anonimización	056	Universidad Rey Juan Carlos	2022	724	España	40.463667	-3.74922	150	Europa	39	Europa meridional	13	Madrid	28	Madrid	28079	MADRID	40.41669	-3.700346	H	Hombre	1975	6	Personal laboral	5	Profesor Contratado Doctor	1	Contrato Indefinido o Fijo	1	Dedicación a Tiempo Completo		1	Servicio Activo	N	0	No
LOS DATOS DE ESTA FILA NO CORRESPONDEN A UN SÓLO INDIVIDUO. PARA INTERPRETAR CORRÉCTAMENTE CONSULTE: https://www.universidata.es/anonimización	056	Universidad Rey Juan Carlos	2022	724	España	40.463667	-3.74922	150	Europa	39	Europa meridional	13	Madrid	28	Madrid	28079	MADRID	40.41669	-3.700346	H	Hombre	1974	6	Personal laboral	6	Profesor Asociado	1	Contrato Indefinido o Fijo	2	Dedicación a Tiempo Parcial	6	1	Servicio Activo	N	0	No
LOS DATOS DE ESTA FILA NO CORRESPONDEN A UN SÓLO INDIVIDUO. PARA INTERPRETAR CORRÉCTAMENTE CONSULTE: https://www.universidata.es/anonimización	056	Universidad Rey Juan Carlos	2022	724	España	40.463667	-3.74922	150	Europa	39	Europa meridional	13	Madrid	28	Madrid	28115	POZUELO DE ALARCÓN	40.4352	-3.813062	H	Hombre	1954	6	Personal laboral	6	Profesor Asociado	2	Contrato de Duración Determinada	2	Dedicación a Tiempo Parcial	12	1	Servicio Activo	N	1	Uno	724	España	40.463667	-3.74922	150	Europa	39	Europa meridional	010	Universidad Complutense de Madrid	2014		0
LOS DATOS DE ESTA FILA NO CORRESPONDEN A UN SÓLO INDIVIDUO. PARA INTERPRETAR CORRÉCTAMENTE CONSULTE: https://www.universidata.es/anonimización	056	Universidad Rey Juan Carlos	2022	724	España	40.463667	-3.74922	150	Europa	39	Europa meridional	13	Madrid	28	Madrid	28079	MADRID	40.41669	-3.700346	H	Hombre	1973	6	Personal laboral	6	Profesor Asociado	1	Contrato Indefinido o Fijo	2	Dedicación a Tiempo Parcial	12	1	Servicio Activo	N	1	Uno	724	España	40.463667	-3.74922	150	Europa	39	Europa meridional	056	Universidad Rey Juan Carlos	2022		0
LOS DATOS DE ESTA FILA NO CORRESPONDEN A UN SÓLO INDIVIDUO. PARA INTERPRETAR CORRÉCTAMENTE CONSULTE: https://www.universidata.es/anonimización	056	Universidad Rey Juan Carlos	2022	724	España	40.463667	-3.74922	150	Europa	39	Europa meridional	13	Madrid	28	Madrid	28176	VILLANUEVA DE LA CAÑADA	40.44681	-4.005355	H	Hombre	1980	6	Personal laboral	6	Profesor Asociado	1	Contrato Indefinido o Fijo	2	Dedicación a Tiempo Parcial	12	1	Servicio Activo	N	1	Uno	724	España	40.463667	-3.74922	150	Europa	39	Europa meridional	010	Universidad Complutense de Madrid	1982	1983	0
LOS DATOS DE ESTA FILA NO CORRESPONDEN A UN SÓLO INDIVIDUO. PARA INTERPRETAR CORRÉCTAMENTE CONSULTE: https://www.universidata.es/anonimización	056	Universidad Rey Juan Carlos	2022	724	España	40.463667	-3.74922	150	Europa	39	Europa meridional	13	Madrid	28	Madrid	28013	ARANJUEZ	40.03209	-3.603288	H	Hombre	1990	1	Funcionario de carrera	2	Profesor Titular de Universidad	8	Personal Funcionario\Personal eventual	1	Dedicación a Tiempo Completo		1	Servicio Activo	N	1	Uno	724	España	40.463667	-3.74922	150	Europa	39	Europa meridional	029	Universidad de Alcalá	2001	2001	0
LOS DATOS DE ESTA FILA NO CORRESPONDEN A UN SÓLO INDIVIDUO. PARA INTERPRETAR CORRÉCTAMENTE CONSULTE: https://www.universidata.es/anonimización	056	Universidad Rey Juan Carlos	2022	724	España	40.463667	-3.74922	150	Europa	39	Europa meridional	13	Madrid	28	Madrid	28079	MADRID	40.41669	-3.700346	H	Hombre	1972	6	Personal laboral	5	Profesor Contratado Doctor	1	Contrato Indefinido o Fijo	1	Dedicación a Tiempo Completo		1	Servicio Activo	N	0	No
LOS DATOS DE ESTA FILA NO CORRESPONDEN A UN SÓLO INDIVIDUO. PARA INTERPRETAR CORRÉCTAMENTE CONSULTE: https://www.universidata.es/anonimización	056	Universidad Rey Juan Carlos	2022	724	España	40.463667	-3.74922	150	Europa	39	Europa meridional	13	Madrid	28	Madrid	28079	MADRID	40.41669	-3.700346	H	Hombre	1974	6	Personal laboral	6	Profesor Asociado	1	Contrato Indefinido o Fijo	2	Dedicación a Tiempo Parcial	6	1	Servicio Activo	N	0	No
LOS DATOS DE ESTA FILA NO CORRESPONDEN A UN SÓLO INDIVIDUO. PARA INTERPRETAR CORRÉCTAMENTE CONSULTE: https://www.universidata.es/anonimización	056	Universidad Rey Juan Carlos	2022	724	España	40.463667	-3.74922	150	Europa	39	Europa meridional	8	Castilla La Mancha	19	Guadalajara	19126	GALÁPAGOS	40.69532	-3.338467	H	Hombre	1971	1	Funcionario de carrera	2	Profesor Titular de Universidad	8	Personal Funcionario\Personal eventual	1	Dedicación a Tiempo Completo		1	Servicio Activo	N	1	Uno	826	Reino Unido de Gran Bretaña e Irlanda del Norte	55.378051	-3.435973	150	Europa	154	Europa septentrional	E80	Universidad perteneciente al EEES	2005	2005	0
LOS DATOS DE ESTA FILA NO CORRESPONDEN A UN SÓLO INDIVIDUO. PARA INTERPRETAR CORRÉCTAMENTE CONSULTE: https://www.universidata.es/anonimización	056	Universidad Rey Juan Carlos	2022	724	España	40.463667	-3.74922	150	Europa	39	Europa meridional	13	Madrid	28	Madrid	28127	ROZAS DE MADRID, LAS	40.49286	-3.875462	H	Hombre	1970	6	Personal laboral	9	Profesor Visitante	2	Contrato de Duración Determinada	1	Dedicación a Tiempo Completo		1	Servicio Activo	S	0	No
LOS DATOS DE ESTA FILA NO CORRESPONDEN A UN SÓLO INDIVIDUO. PARA INTERPRETAR CORRÉCTAMENTE CONSULTE: https://www.universidata.es/anonimización	056	Universidad Rey Juan Carlos	2022	724	España	40.463667	-3.74922	150	Europa	39	Europa meridional	13	Madrid	28	Madrid	28079	MADRID	40.41669	-3.700346	H	Hombre	1978	1	Funcionario de carrera	1	Catedrático de Universidad	8	Personal Funcionario\Personal eventual	1	Dedicación a Tiempo Completo		1	Servicio Activo	N	0	No
LOS DATOS DE ESTA FILA NO CORRESPONDEN A UN SÓLO INDIVIDUO. PARA INTERPRETAR CORRÉCTAMENTE CONSULTE: https://www.universidata.es/anonimización	056	Universidad Rey Juan Carlos	2022	724	España	40.463667	-3.74922	150	Europa	39	Europa meridional	13	Madrid	28	Madrid	28092	MÓSTOLES	40.32277	-3.865741	H	Hombre	1992	6	Personal laboral	6	Profesor Asociado	1	Contrato Indefinido o Fijo	2	Dedicación a Tiempo Parcial	8	1	Servicio Activo	N	0	No
LOS DATOS DE ESTA FILA NO CORRESPONDEN A UN SÓLO INDIVIDUO. PARA INTERPRETAR CORRÉCTAMENTE CONSULTE: https://www.universidata.es/anonimización	056	Universidad Rey Juan Carlos	2022	724	España	40.463667	-3.74922	150	Europa	39	Europa meridional	13	Madrid	28	Madrid	28092	MÓSTOLES	40.32277	-3.865741	H	Hombre	1967	1	Funcionario de carrera	2	Profesor Titular de Universidad	8	Personal Funcionario\Personal eventual	1	Dedicación a Tiempo Completo		1	Servicio Activo	N	0	No
LOS DATOS DE ESTA FILA NO CORRESPONDEN A UN SÓLO INDIVIDUO. PARA INTERPRETAR CORRÉCTAMENTE CONSULTE: https://www.universidata.es/anonimización	056	Universidad Rey Juan Carlos	2022	724	España	40.463667	-3.74922	150	Europa	39	Europa meridional	13	Madrid	28	Madrid	28007	ALCORCÓN	40.34912	-3.828811	H	Hombre	1984	6	Personal laboral	9	Profesor Visitante	1	Contrato Indefinido o Fijo	1	Dedicación a Tiempo Completo		1	Servicio Activo	N	1	Uno	724	España	40.463667	-3.74922	150	Europa	39	Europa meridional	017	Universidad de Sevilla	2005	2008	0
LOS DATOS DE ESTA FILA NO CORRESPONDEN A UN SÓLO INDIVIDUO. PARA INTERPRETAR CORRÉCTAMENTE CONSULTE: https://www.universidata.es/anonimización	056	Universidad Rey Juan Carlos	2022	724	España	40.463667	-3.74922	150	Europa	39	Europa meridional	13	Madrid	28	Madrid	28079	MADRID	40.41669	-3.700346	H	Hombre	1974	6	Personal laboral	6	Profesor Asociado	2	Contrato de Duración Determinada	2	Dedicación a Tiempo Parcial	8	1	Servicio Activo	N	1	Uno	724	España	40.463667	-3.74922	150	Europa	39	Europa meridional	023	Universidad Autónoma de Madrid	2004	2005	0
LOS DATOS DE ESTA FILA NO CORRESPONDEN A UN SÓLO INDIVIDUO. PARA INTERPRETAR CORRÉCTAMENTE CONSULTE: https://www.universidata.es/anonimización	056	Universidad Rey Juan Carlos	2022	724	España	40.463667	-3.74922	150	Europa	39	Europa meridional	13	Madrid	28	Madrid	28152	TORRELODONES	40.57628	-3.929452	H	Hombre	1970	6	Personal laboral	6	Profesor Asociado	2	Contrato de Duración Determinada	2	Dedicación a Tiempo Parcial	6	1	Servicio Activo	N	1	Uno	724	España	40.463667	-3.74922	150	Europa	39	Europa meridional	056	Universidad Rey Juan Carlos	2011	2011	0
LOS DATOS DE ESTA FILA NO CORRESPONDEN A UN SÓLO INDIVIDUO. PARA INTERPRETAR CORRÉCTAMENTE CONSULTE: https://www.universidata.es/anonimización	056	Universidad Rey Juan Carlos	2022	724	España	40.463667	-3.74922	150	Europa	39	Europa meridional	13	Madrid	28	Madrid	28079	MADRID	40.41669	-3.700346	H	Hombre	1970	6	Personal laboral	5	Profesor Contratado Doctor	1	Contrato Indefinido o Fijo	1	Dedicación a Tiempo Completo		1	Servicio Activo	N	1	Uno	724	España	40.463667	-3.74922	150	Europa	39	Europa meridional	023	Universidad Autónoma de Madrid	2015	2016	0
LOS DATOS DE ESTA FILA NO CORRESPONDEN A UN SÓLO INDIVIDUO. PARA INTERPRETAR CORRÉCTAMENTE CONSULTE: https://www.universidata.es/anonimización	056	Universidad Rey Juan Carlos	2022	724	España	40.463667	-3.74922	150	Europa	39	Europa meridional	13	Madrid	28	Madrid	28079	MADRID	40.41669	-3.700346	H	Hombre	1981	6	Personal laboral	6	Profesor Asociado	1	Contrato Indefinido o Fijo	2	Dedicación a Tiempo Parcial	12	1	Servicio Activo	N	1	Uno	724	España	40.463667	-3.74922	150	Europa	39	Europa meridional	010	Universidad Complutense de Madrid	1994	1994	0
LOS DATOS DE ESTA FILA NO CORRESPONDEN A UN SÓLO INDIVIDUO. PARA INTERPRETAR CORRÉCTAMENTE CONSULTE: https://www.universidata.es/anonimización	056	Universidad Rey Juan Carlos	2022	724	España	40.463667	-3.74922	150	Europa	39	Europa meridional	13	Madrid	28	Madrid	28005	ALCALÁ DE HENARES	40.48166	-3.364136	H	Hombre	1972	6	Personal laboral	6	Profesor Asociado	2	Contrato de Duración Determinada	2	Dedicación a Tiempo Parcial	12	1	Servicio Activo	N	0	No
LOS DATOS DE ESTA FILA NO CORRESPONDEN A UN SÓLO INDIVIDUO. PARA INTERPRETAR CORRÉCTAMENTE CONSULTE: https://www.universidata.es/anonimización	056	Universidad Rey Juan Carlos	2022	724	España	40.463667	-3.74922	150	Europa	39	Europa meridional	13	Madrid	28	Madrid	28079	MADRID	40.41669	-3.700346	H	Hombre	1968	1	Funcionario de carrera	2	Profesor Titular de Universidad	8	Personal Funcionario\Personal eventual	1	Dedicación a Tiempo Completo		1	Servicio Activo	N	0	No
LOS DATOS DE ESTA FILA NO CORRESPONDEN A UN SÓLO INDIVIDUO. PARA INTERPRETAR CORRÉCTAMENTE CONSULTE: https://www.universidata.es/anonimización	056	Universidad Rey Juan Carlos	2022	724	España	40.463667	-3.74922	150	Europa	39	Europa meridional	13	Madrid	28	Madrid	28079	MADRID	40.41669	-3.700346	H	Hombre	1964	1	Funcionario de carrera	1	Catedrático de Universidad	8	Personal Funcionario\Personal eventual	1	Dedicación a Tiempo Completo		1	Servicio Activo	N	1	Uno	724	España	40.463667	-3.74922	150	Europa	39	Europa meridional	025	Universidad Politécnica de Madrid	2016	2016	0
LOS DATOS DE ESTA FILA NO CORRESPONDEN A UN SÓLO INDIVIDUO. PARA INTERPRETAR CORRÉCTAMENTE CONSULTE: https://www.universidata.es/anonimización	056	Universidad Rey Juan Carlos	2022	724	España	40.463667	-3.74922	150	Europa	39	Europa meridional	13	Madrid	28	Madrid	28079	MADRID	40.41669	-3.700346	H	Hombre	1972	6	Personal laboral	5	Profesor Contratado Doctor	1	Contrato Indefinido o Fijo	1	Dedicación a Tiempo Completo		1	Servicio Activo	N	1	Uno	724	España	40.463667	-3.74922	150	Europa	39	Europa meridional	010	Universidad Complutense de Madrid	2017	2017	0
LOS DATOS DE ESTA FILA NO CORRESPONDEN A UN SÓLO INDIVIDUO. PARA INTERPRETAR CORRÉCTAMENTE CONSULTE: https://www.universidata.es/anonimización	056	Universidad Rey Juan Carlos	2022	724	España	40.463667	-3.74922	150	Europa	39	Europa meridional	13	Madrid	28	Madrid	28110	PERALES DE TAJUÑA	40.23453	-3.352198	H	Hombre	1970	6	Personal laboral	6	Profesor Asociado	1	Contrato Indefinido o Fijo	2	Dedicación a Tiempo Parcial	6	1	Servicio Activo	N	1	Uno	724	España	40.463667	-3.74922	150	Europa	39	Europa meridional	056	Universidad Rey Juan Carlos	2019	2019	0
LOS DATOS DE ESTA FILA NO CORRESPONDEN A UN SÓLO INDIVIDUO. PARA INTERPRETAR CORRÉCTAMENTE CONSULTE: https://www.universidata.es/anonimización	056	Universidad Rey Juan Carlos	2022	724	España	40.463667	-3.74922	150	Europa	39	Europa meridional	13	Madrid	28	Madrid	28013	ARANJUEZ	40.03209	-3.603288	H	Hombre	1971	6	Personal laboral	4	Profesor Ayudante Doctor	2	Contrato de Duración Determinada	1	Dedicación a Tiempo Completo		1	Servicio Activo	N	0	No
LOS DATOS DE ESTA FILA NO CORRESPONDEN A UN SÓLO INDIVIDUO. PARA INTERPRETAR CORRÉCTAMENTE CONSULTE: https://www.universidata.es/anonimización	056	Universidad Rey Juan Carlos	2022	724	España	40.463667	-3.74922	150	Europa	39	Europa meridional	13	Madrid	28	Madrid	28123	RIVAS-VACIAMADRID	40.3297	-3.516941	H	Hombre	1977	1	Funcionario de carrera	2	Profesor Titular de Universidad	8	Personal Funcionario\Personal eventual	1	Dedicación a Tiempo Completo		1	Servicio Activo	N	1	Uno	724	España	40.463667	-3.74922	150	Europa	39	Europa meridional	056	Universidad Rey Juan Carlos	2009		0
LOS DATOS DE ESTA FILA NO CORRESPONDEN A UN SÓLO INDIVIDUO. PARA INTERPRETAR CORRÉCTAMENTE CONSULTE: https://www.universidata.es/anonimización	056	Universidad Rey Juan Carlos	2022	724	España	40.463667	-3.74922	150	Europa	39	Europa meridional	13	Madrid	28	Madrid	28079	MADRID	40.41669	-3.700346	H	Hombre	1961	6	Personal laboral	9	Profesor Visitante	2	Contrato de Duración Determinada	1	Dedicación a Tiempo Completo		1	Servicio Activo	N	1	Uno	724	España	40.463667	-3.74922	150	Europa	39	Europa meridional	002	Universidad de Extremadura	1996	1996	0
LOS DATOS DE ESTA FILA NO CORRESPONDEN A UN SÓLO INDIVIDUO. PARA INTERPRETAR CORRÉCTAMENTE CONSULTE: https://www.universidata.es/anonimización	056	Universidad Rey Juan Carlos	2022	724	España	40.463667	-3.74922	150	Europa	39	Europa meridional	13	Madrid	28	Madrid	28005	ALCALÁ DE HENARES	40.48166	-3.364136	H	Hombre	1985	6	Personal laboral	9	Profesor Visitante	2	Contrato de Duración Determinada	1	Dedicación a Tiempo Completo		1	Servicio Activo	N	0	No
LOS DATOS DE ESTA FILA NO CORRESPONDEN A UN SÓLO INDIVIDUO. PARA INTERPRETAR CORRÉCTAMENTE CONSULTE: https://www.universidata.es/anonimización	056	Universidad Rey Juan Carlos	2022	724	España	40.463667	-3.74922	150	Europa	39	Europa meridional	13	Madrid	28	Madrid	28007	ALCORCÓN	40.34912	-3.828811	H	Hombre	1973	6	Personal laboral	4	Profesor Ayudante Doctor	2	Contrato de Duración Determinada	1	Dedicación a Tiempo Completo		1	Servicio Activo	N	0	No
LOS DATOS DE ESTA FILA NO CORRESPONDEN A UN SÓLO INDIVIDUO. PARA INTERPRETAR CORRÉCTAMENTE CONSULTE: https://www.universidata.es/anonimización	056	Universidad Rey Juan Carlos	2022	724	España	40.463667	-3.74922	150	Europa	39	Europa meridional	13	Madrid	28	Madrid	28079	MADRID	40.41669	-3.700346	H	Hombre	1980	6	Personal laboral	9	Profesor Visitante	1	Contrato Indefinido o Fijo	1	Dedicación a Tiempo Completo		1	Servicio Activo	N	1	Uno	724	España	40.463667	-3.74922	150	Europa	39	Europa meridional	005	Universidad de Cádiz	2021		0
LOS DATOS DE ESTA FILA NO CORRESPONDEN A UN SÓLO INDIVIDUO. PARA INTERPRETAR CORRÉCTAMENTE CONSULTE: https://www.universidata.es/anonimización	056	Universidad Rey Juan Carlos	2022	724	España	40.463667	-3.74922	150	Europa	39	Europa meridional	5	Canarias	38	Santa Cruz de Tenerife	38011	CANDELARIA	28.35276	-16.37013	H	Hombre	1969	6	Personal laboral	6	Profesor Asociado	2	Contrato de Duración Determinada	2	Dedicación a Tiempo Parcial	12	1	Servicio Activo	N	0	No
LOS DATOS DE ESTA FILA NO CORRESPONDEN A UN SÓLO INDIVIDUO. PARA INTERPRETAR CORRÉCTAMENTE CONSULTE: https://www.universidata.es/anonimización	056	Universidad Rey Juan Carlos	2022	724	España	40.463667	-3.74922	150	Europa	39	Europa meridional	13	Madrid	28	Madrid	28061	GALAPAGAR	40.57736	-4.00357	H	Hombre	1978	6	Personal laboral	9	Profesor Visitante	2	Contrato de Duración Determinada	1	Dedicación a Tiempo Completo		1	Servicio Activo	N	1	Uno	724	España	40.463667	-3.74922	150	Europa	39	Europa meridional	056	Universidad Rey Juan Carlos	2011	2012	0
LOS DATOS DE ESTA FILA NO CORRESPONDEN A UN SÓLO INDIVIDUO. PARA INTERPRETAR CORRÉCTAMENTE CONSULTE: https://www.universidata.es/anonimización	056	Universidad Rey Juan Carlos	2022	724	España	40.463667	-3.74922	150	Europa	39	Europa meridional	1	Andalucía	11	Cádiz	11004	ALGECIRAS	36.12978	-5.447698	H	Hombre	1975	6	Personal laboral	6	Profesor Asociado	1	Contrato Indefinido o Fijo	2	Dedicación a Tiempo Parcial	12	1	Servicio Activo	N	1	Uno	724	España	40.463667	-3.74922	150	Europa	39	Europa meridional	056	Universidad Rey Juan Carlos	2017		0
LOS DATOS DE ESTA FILA NO CORRESPONDEN A UN SÓLO INDIVIDUO. PARA INTERPRETAR CORRÉCTAMENTE CONSULTE: https://www.universidata.es/anonimización	056	Universidad Rey Juan Carlos	2022	724	España	40.463667	-3.74922	150	Europa	39	Europa meridional	13	Madrid	28	Madrid	28079	MADRID	40.41669	-3.700346	H	Hombre	1957	1	Funcionario de carrera	2	Profesor Titular de Universidad	8	Personal Funcionario\Personal eventual	1	Dedicación a Tiempo Completo		1	Servicio Activo	N	0	No
LOS DATOS DE ESTA FILA NO CORRESPONDEN A UN SÓLO INDIVIDUO. PARA INTERPRETAR CORRÉCTAMENTE CONSULTE: https://www.universidata.es/anonimización	056	Universidad Rey Juan Carlos	2022	724	España	40.463667	-3.74922	150	Europa	39	Europa meridional	13	Madrid	28	Madrid	28079	MADRID	40.41669	-3.700346	H	Hombre	1973	6	Personal laboral	6	Profesor Asociado	1	Contrato Indefinido o Fijo	2	Dedicación a Tiempo Parcial	12	1	Servicio Activo	N	1	Uno	724	España	40.463667	-3.74922	150	Europa	39	Europa meridional	010	Universidad Complutense de Madrid	2017		0
LOS DATOS DE ESTA FILA NO CORRESPONDEN A UN SÓLO INDIVIDUO. PARA INTERPRETAR CORRÉCTAMENTE CONSULTE: https://www.universidata.es/anonimización	056	Universidad Rey Juan Carlos	2022	724	España	40.463667	-3.74922	150	Europa	39	Europa meridional	13	Madrid	28	Madrid	28079	MADRID	40.41669	-3.700346	H	Hombre	1967	6	Personal laboral	6	Profesor Asociado	2	Contrato de Duración Determinada	2	Dedicación a Tiempo Parcial	6	1	Servicio Activo	N	1	Uno	724	España	40.463667	-3.74922	150	Europa	39	Europa meridional	034	Universidad de Castilla-La Mancha	2021	2021	0
LOS DATOS DE ESTA FILA NO CORRESPONDEN A UN SÓLO INDIVIDUO. PARA INTERPRETAR CORRÉCTAMENTE CONSULTE: https://www.universidata.es/anonimización	056	Universidad Rey Juan Carlos	2022	724	España	40.463667	-3.74922	150	Europa	39	Europa meridional	13	Madrid	28	Madrid	28079	MADRID	40.41669	-3.700346	H	Hombre	1989	6	Personal laboral	5	Profesor Contratado Doctor	1	Contrato Indefinido o Fijo	1	Dedicación a Tiempo Completo		1	Servicio Activo	N	0	No
LOS DATOS DE ESTA FILA NO CORRESPONDEN A UN SÓLO INDIVIDUO. PARA INTERPRETAR CORRÉCTAMENTE CONSULTE: https://www.universidata.es/anonimización	056	Universidad Rey Juan Carlos	2022	724	España	40.463667	-3.74922	150	Europa	39	Europa meridional	13	Madrid	28	Madrid	28079	MADRID	40.41669	-3.700346	H	Hombre	1973	6	Personal laboral	4	Profesor Ayudante Doctor	2	Contrato de Duración Determinada	1	Dedicación a Tiempo Completo		1	Servicio Activo	N	1	Uno	724	España	40.463667	-3.74922	150	Europa	39	Europa meridional	010	Universidad Complutense de Madrid	1995	1997	0
LOS DATOS DE ESTA FILA NO CORRESPONDEN A UN SÓLO INDIVIDUO. PARA INTERPRETAR CORRÉCTAMENTE CONSULTE: https://www.universidata.es/anonimización	056	Universidad Rey Juan Carlos	2022	724	España	40.463667	-3.74922	150	Europa	39	Europa meridional	13	Madrid	28	Madrid	28007	ALCORCÓN	40.34912	-3.828811	H	Hombre	1963	6	Personal laboral	6	Profesor Asociado	1	Contrato Indefinido o Fijo	2	Dedicación a Tiempo Parcial	12	1	Servicio Activo	N	0	No
LOS DATOS DE ESTA FILA NO CORRESPONDEN A UN SÓLO INDIVIDUO. PARA INTERPRETAR CORRÉCTAMENTE CONSULTE: https://www.universidata.es/anonimización	056	Universidad Rey Juan Carlos	2022	724	España	40.463667	-3.74922	150	Europa	39	Europa meridional	13	Madrid	28	Madrid	28007	ALCORCÓN	40.34912	-3.828811	H	Hombre	1972	6	Personal laboral	6	Profesor Asociado	1	Contrato Indefinido o Fijo	2	Dedicación a Tiempo Parcial	8	1	Servicio Activo	S	0	No
LOS DATOS DE ESTA FILA NO CORRESPONDEN A UN SÓLO INDIVIDUO. PARA INTERPRETAR CORRÉCTAMENTE CONSULTE: https://www.universidata.es/anonimización	056	Universidad Rey Juan Carlos	2022	724	España	40.463667	-3.74922	150	Europa	39	Europa meridional	13	Madrid	28	Madrid	28079	MADRID	40.41669	-3.700346	H	Hombre	1974	1	Funcionario de carrera	1	Catedrático de Universidad	8	Personal Funcionario\Personal eventual	1	Dedicación a Tiempo Completo		1	Servicio Activo	N	0	No
LOS DATOS DE ESTA FILA NO CORRESPONDEN A UN SÓLO INDIVIDUO. PARA INTERPRETAR CORRÉCTAMENTE CONSULTE: https://www.universidata.es/anonimización	056	Universidad Rey Juan Carlos	2022	724	España	40.463667	-3.74922	150	Europa	39	Europa meridional	13	Madrid	28	Madrid	28013	ARANJUEZ	40.03209	-3.603288	H	Hombre	1994	6	Personal laboral	6	Profesor Asociado	1	Contrato Indefinido o Fijo	2	Dedicación a Tiempo Parcial	12	1	Servicio Activo	N	0	No
LOS DATOS DE ESTA FILA NO CORRESPONDEN A UN SÓLO INDIVIDUO. PARA INTERPRETAR CORRÉCTAMENTE CONSULTE: https://www.universidata.es/anonimización	056	Universidad Rey Juan Carlos	2022	724	España	40.463667	-3.74922	150	Europa	39	Europa meridional	13	Madrid	28	Madrid	28096	NAVALCARNERO	40.28781	-4.013766	H	Hombre	1975	1	Funcionario de carrera	2	Profesor Titular de Universidad	8	Personal Funcionario\Personal eventual	1	Dedicación a Tiempo Completo		1	Servicio Activo	N	0	No
LOS DATOS DE ESTA FILA NO CORRESPONDEN A UN SÓLO INDIVIDUO. PARA INTERPRETAR CORRÉCTAMENTE CONSULTE: https://www.universidata.es/anonimización	056	Universidad Rey Juan Carlos	2022	724	España	40.463667	-3.74922	150	Europa	39	Europa meridional	13	Madrid	28	Madrid	28010	ALPEDRETE	40.65875	-4.023713	H	Hombre	1990	1	Funcionario de carrera	1	Catedrático de Universidad	8	Personal Funcionario\Personal eventual	1	Dedicación a Tiempo Completo		1	Servicio Activo	N	1	Uno	724	España	40.463667	-3.74922	150	Europa	39	Europa meridional	023	Universidad Autónoma de Madrid	2013	2014	0
LOS DATOS DE ESTA FILA NO CORRESPONDEN A UN SÓLO INDIVIDUO. PARA INTERPRETAR CORRÉCTAMENTE CONSULTE: https://www.universidata.es/anonimización	056	Universidad Rey Juan Carlos	2022	724	España	40.463667	-3.74922	150	Europa	39	Europa meridional	13	Madrid	28	Madrid	28079	MADRID	40.41669	-3.700346	H	Hombre	1976	6	Personal laboral	5	Profesor Contratado Doctor	1	Contrato Indefinido o Fijo	1	Dedicación a Tiempo Completo		1	Servicio Activo	N	1	Uno	724	España	40.463667	-3.74922	150	Europa	39	Europa meridional	010	Universidad Complutense de Madrid	2014	2014	0
LOS DATOS DE ESTA FILA NO CORRESPONDEN A UN SÓLO INDIVIDUO. PARA INTERPRETAR CORRÉCTAMENTE CONSULTE: https://www.universidata.es/anonimización	056	Universidad Rey Juan Carlos	2022	724	España	40.463667	-3.74922	150	Europa	39	Europa meridional	13	Madrid	28	Madrid	28079	MADRID	40.41669	-3.700346	H	Hombre	1972	6	Personal laboral	9	Profesor Visitante	2	Contrato de Duración Determinada	1	Dedicación a Tiempo Completo		1	Servicio Activo	N	1	Uno	724	España	40.463667	-3.74922	150	Europa	39	Europa meridional	016	Universidad de Cantabria	1990	1992	0
LOS DATOS DE ESTA FILA NO CORRESPONDEN A UN SÓLO INDIVIDUO. PARA INTERPRETAR CORRÉCTAMENTE CONSULTE: https://www.universidata.es/anonimización	056	Universidad Rey Juan Carlos	2022	724	España	40.463667	-3.74922	150	Europa	39	Europa meridional	13	Madrid	28	Madrid	28058	FUENLABRADA	40.28387	-3.800329	H	Hombre	1980	6	Personal laboral	5	Profesor Contratado Doctor	1	Contrato Indefinido o Fijo	1	Dedicación a Tiempo Completo		1	Servicio Activo	N	1	Uno	724	España	40.463667	-3.74922	150	Europa	39	Europa meridional	010	Universidad Complutense de Madrid	1992	1998	0
LOS DATOS DE ESTA FILA NO CORRESPONDEN A UN SÓLO INDIVIDUO. PARA INTERPRETAR CORRÉCTAMENTE CONSULTE: https://www.universidata.es/anonimización	056	Universidad Rey Juan Carlos	2022	724	España	40.463667	-3.74922	150	Europa	39	Europa meridional	13	Madrid	28	Madrid	28065	GETAFE	40.30498	-3.732677	H	Hombre	1954	6	Personal laboral	6	Profesor Asociado	2	Contrato de Duración Determinada	2	Dedicación a Tiempo Parcial	12	1	Servicio Activo	N	0	No
LOS DATOS DE ESTA FILA NO CORRESPONDEN A UN SÓLO INDIVIDUO. PARA INTERPRETAR CORRÉCTAMENTE CONSULTE: https://www.universidata.es/anonimización	056	Universidad Rey Juan Carlos	2022	724	España	40.463667	-3.74922	150	Europa	39	Europa meridional	13	Madrid	28	Madrid	28054	ESCORIAL, EL	40.58508	-4.12952	H	Hombre	1968	6	Personal laboral	5	Profesor Contratado Doctor	1	Contrato Indefinido o Fijo	1	Dedicación a Tiempo Completo		1	Servicio Activo	N	1	Uno	724	España	40.463667	-3.74922	150	Europa	39	Europa meridional	029	Universidad de Alcalá	1996	1996	0
LOS DATOS DE ESTA FILA NO CORRESPONDEN A UN SÓLO INDIVIDUO. PARA INTERPRETAR CORRÉCTAMENTE CONSULTE: https://www.universidata.es/anonimización	056	Universidad Rey Juan Carlos	2022	724	España	40.463667	-3.74922	150	Europa	39	Europa meridional	13	Madrid	28	Madrid	28079	MADRID	40.41669	-3.700346	H	Hombre	1972	6	Personal laboral	6	Profesor Asociado	1	Contrato Indefinido o Fijo	2	Dedicación a Tiempo Parcial	12	1	Servicio Activo	N	1	Uno	724	España	40.463667	-3.74922	150	Europa	39	Europa meridional	056	Universidad Rey Juan Carlos	2016		0
LOS DATOS DE ESTA FILA NO CORRESPONDEN A UN SÓLO INDIVIDUO. PARA INTERPRETAR CORRÉCTAMENTE CONSULTE: https://www.universidata.es/anonimización	056	Universidad Rey Juan Carlos	2022	724	España	40.463667	-3.74922	150	Europa	39	Europa meridional	13	Madrid	28	Madrid	28058	FUENLABRADA	40.28387	-3.800329	H	Hombre	1997	6	Personal laboral	6	Profesor Asociado	1	Contrato Indefinido o Fijo	2	Dedicación a Tiempo Parcial	8	1	Servicio Activo	N	1	Uno	724	España	40.463667	-3.74922	150	Europa	39	Europa meridional	046	Universidad San Pablo-CEU	2017	2017	0
LOS DATOS DE ESTA FILA NO CORRESPONDEN A UN SÓLO INDIVIDUO. PARA INTERPRETAR CORRÉCTAMENTE CONSULTE: https://www.universidata.es/anonimización	056	Universidad Rey Juan Carlos	2022	724	España	40.463667	-3.74922	150	Europa	39	Europa meridional	13	Madrid	28	Madrid	28023	BOALO, EL	40.71746	-3.920084	H	Hombre	1972	6	Personal laboral	6	Profesor Asociado	1	Contrato Indefinido o Fijo	2	Dedicación a Tiempo Parcial	12	1	Servicio Activo	N	0	No
LOS DATOS DE ESTA FILA NO CORRESPONDEN A UN SÓLO INDIVIDUO. PARA INTERPRETAR CORRÉCTAMENTE CONSULTE: https://www.universidata.es/anonimización	056	Universidad Rey Juan Carlos	2022	724	España	40.463667	-3.74922	150	Europa	39	Europa meridional	13	Madrid	28	Madrid	28079	MADRID	40.41669	-3.700346	H	Hombre	1956	6	Personal laboral	5	Profesor Contratado Doctor	1	Contrato Indefinido o Fijo	1	Dedicación a Tiempo Completo		1	Servicio Activo	N	1	Uno	724	España	40.463667	-3.74922	150	Europa	39	Europa meridional	010	Universidad Complutense de Madrid	2011	2011	0
LOS DATOS DE ESTA FILA NO CORRESPONDEN A UN SÓLO INDIVIDUO. PARA INTERPRETAR CORRÉCTAMENTE CONSULTE: https://www.universidata.es/anonimización	056	Universidad Rey Juan Carlos	2022	724	España	40.463667	-3.74922	150	Europa	39	Europa meridional	13	Madrid	28	Madrid	28079	MADRID	40.41669	-3.700346	H	Hombre	1971	6	Personal laboral	5	Profesor Contratado Doctor	1	Contrato Indefinido o Fijo	1	Dedicación a Tiempo Completo		1	Servicio Activo	N	0	No
LOS DATOS DE ESTA FILA NO CORRESPONDEN A UN SÓLO INDIVIDUO. PARA INTERPRETAR CORRÉCTAMENTE CONSULTE: https://www.universidata.es/anonimización	056	Universidad Rey Juan Carlos	2022	724	España	40.463667	-3.74922	150	Europa	39	Europa meridional	13	Madrid	28	Madrid	28079	MADRID	40.41669	-3.700346	H	Hombre	1969	6	Personal laboral	6	Profesor Asociado	2	Contrato de Duración Determinada	2	Dedicación a Tiempo Parcial	12	1	Servicio Activo	N	1	Uno	724	España	40.463667	-3.74922	150	Europa	39	Europa meridional	056	Universidad Rey Juan Carlos	2011	2011	0
LOS DATOS DE ESTA FILA NO CORRESPONDEN A UN SÓLO INDIVIDUO. PARA INTERPRETAR CORRÉCTAMENTE CONSULTE: https://www.universidata.es/anonimización	056	Universidad Rey Juan Carlos	2022	724	España	40.463667	-3.74922	150	Europa	39	Europa meridional	7	Castilla León	40	Segovia	40194	SEGOVIA	40.94943	-4.119209	H	Hombre	1964	6	Personal laboral	6	Profesor Asociado	1	Contrato Indefinido o Fijo	2	Dedicación a Tiempo Parcial	6	1	Servicio Activo	N	1	Uno	724	España	40.463667	-3.74922	150	Europa	39	Europa meridional	010	Universidad Complutense de Madrid	2007	2007	0
LOS DATOS DE ESTA FILA NO CORRESPONDEN A UN SÓLO INDIVIDUO. PARA INTERPRETAR CORRÉCTAMENTE CONSULTE: https://www.universidata.es/anonimización	056	Universidad Rey Juan Carlos	2022	724	España	40.463667	-3.74922	150	Europa	39	Europa meridional	13	Madrid	28	Madrid	28079	MADRID	40.41669	-3.700346	H	Hombre	1978	6	Personal laboral	9	Profesor Visitante	2	Contrato de Duración Determinada	1	Dedicación a Tiempo Completo		1	Servicio Activo	N	1	Uno	724	España	40.463667	-3.74922	150	Europa	39	Europa meridional	018	Universitat de València (Estudi General)	2021	2021	0
LOS DATOS DE ESTA FILA NO CORRESPONDEN A UN SÓLO INDIVIDUO. PARA INTERPRETAR CORRÉCTAMENTE CONSULTE: https://www.universidata.es/anonimización	056	Universidad Rey Juan Carlos	2022	724	España	40.463667	-3.74922	150	Europa	39	Europa meridional	13	Madrid	28	Madrid	28005	ALCALÁ DE HENARES	40.48166	-3.364136	H	Hombre	1988	1	Funcionario de carrera	2	Profesor Titular de Universidad	8	Personal Funcionario\Personal eventual	1	Dedicación a Tiempo Completo		1	Servicio Activo	N	1	Uno	724	España	40.463667	-3.74922	150	Europa	39	Europa meridional	028	Universidad Nacional de Educación a Distancia	1996	1999	0
LOS DATOS DE ESTA FILA NO CORRESPONDEN A UN SÓLO INDIVIDUO. PARA INTERPRETAR CORRÉCTAMENTE CONSULTE: https://www.universidata.es/anonimización	056	Universidad Rey Juan Carlos	2022	724	España	40.463667	-3.74922	150	Europa	39	Europa meridional	13	Madrid	28	Madrid	28079	MADRID	40.41669	-3.700346	H	Hombre	1970	6	Personal laboral	5	Profesor Contratado Doctor	1	Contrato Indefinido o Fijo	1	Dedicación a Tiempo Completo		1	Servicio Activo	N	0	No
LOS DATOS DE ESTA FILA NO CORRESPONDEN A UN SÓLO INDIVIDUO. PARA INTERPRETAR CORRÉCTAMENTE CONSULTE: https://www.universidata.es/anonimización	056	Universidad Rey Juan Carlos	2022	724	España	40.463667	-3.74922	150	Europa	39	Europa meridional	13	Madrid	28	Madrid	28079	MADRID	40.41669	-3.700346	H	Hombre	1975	1	Funcionario de carrera	1	Catedrático de Universidad	8	Personal Funcionario\Personal eventual	1	Dedicación a Tiempo Completo		1	Servicio Activo	N	1	Uno	724	España	40.463667	-3.74922	150	Europa	39	Europa meridional	010	Universidad Complutense de Madrid	2004	2009	0
LOS DATOS DE ESTA FILA NO CORRESPONDEN A UN SÓLO INDIVIDUO. PARA INTERPRETAR CORRÉCTAMENTE CONSULTE: https://www.universidata.es/anonimización	056	Universidad Rey Juan Carlos	2022	724	España	40.463667	-3.74922	150	Europa	39	Europa meridional	13	Madrid	28	Madrid	28176	VILLANUEVA DE LA CAÑADA	40.44681	-4.005355	H	Hombre	1982	6	Personal laboral	6	Profesor Asociado	2	Contrato de Duración Determinada	2	Dedicación a Tiempo Parcial	6	1	Servicio Activo	N	0	No
LOS DATOS DE ESTA FILA NO CORRESPONDEN A UN SÓLO INDIVIDUO. PARA INTERPRETAR CORRÉCTAMENTE CONSULTE: https://www.universidata.es/anonimización	056	Universidad Rey Juan Carlos	2022	724	España	40.463667	-3.74922	150	Europa	39	Europa meridional	13	Madrid	28	Madrid	28079	MADRID	40.41669	-3.700346	H	Hombre	1985	6	Personal laboral	6	Profesor Asociado	1	Contrato Indefinido o Fijo	2	Dedicación a Tiempo Parcial	12	1	Servicio Activo	N	0	No
LOS DATOS DE ESTA FILA NO CORRESPONDEN A UN SÓLO INDIVIDUO. PARA INTERPRETAR CORRÉCTAMENTE CONSULTE: https://www.universidata.es/anonimización	056	Universidad Rey Juan Carlos	2022	724	España	40.463667	-3.74922	150	Europa	39	Europa meridional	13	Madrid	28	Madrid	28079	MADRID	40.41669	-3.700346	H	Hombre	1960	1	Funcionario de carrera	1	Catedrático de Universidad	8	Personal Funcionario\Personal eventual	1	Dedicación a Tiempo Completo		1	Servicio Activo	N	1	Uno	724	España	40.463667	-3.74922	150	Europa	39	Europa meridional	019	Universidad de Valladolid	1991	1992	0
LOS DATOS DE ESTA FILA NO CORRESPONDEN A UN SÓLO INDIVIDUO. PARA INTERPRETAR CORRÉCTAMENTE CONSULTE: https://www.universidata.es/anonimización	056	Universidad Rey Juan Carlos	2022	724	España	40.463667	-3.74922	150	Europa	39	Europa meridional	13	Madrid	28	Madrid	28127	ROZAS DE MADRID, LAS	40.49286	-3.875462	H	Hombre	1974	6	Personal laboral	4	Profesor Ayudante Doctor	2	Contrato de Duración Determinada	1	Dedicación a Tiempo Completo		1	Servicio Activo	S	0	No
LOS DATOS DE ESTA FILA NO CORRESPONDEN A UN SÓLO INDIVIDUO. PARA INTERPRETAR CORRÉCTAMENTE CONSULTE: https://www.universidata.es/anonimización	056	Universidad Rey Juan Carlos	2022	724	España	40.463667	-3.74922	150	Europa	39	Europa meridional	13	Madrid	28	Madrid	28079	MADRID	40.41669	-3.700346	H	Hombre	1981	1	Funcionario de carrera	1	Catedrático de Universidad	8	Personal Funcionario\Personal eventual	1	Dedicación a Tiempo Completo		1	Servicio Activo	N	0	No
LOS DATOS DE ESTA FILA NO CORRESPONDEN A UN SÓLO INDIVIDUO. PARA INTERPRETAR CORRÉCTAMENTE CONSULTE: https://www.universidata.es/anonimización	056	Universidad Rey Juan Carlos	2022	724	España	40.463667	-3.74922	150	Europa	39	Europa meridional	13	Madrid	28	Madrid	28079	MADRID	40.41669	-3.700346	H	Hombre	1968	1	Funcionario de carrera	1	Catedrático de Universidad	8	Personal Funcionario\Personal eventual	1	Dedicación a Tiempo Completo		1	Servicio Activo	N	0	No
LOS DATOS DE ESTA FILA NO CORRESPONDEN A UN SÓLO INDIVIDUO. PARA INTERPRETAR CORRÉCTAMENTE CONSULTE: https://www.universidata.es/anonimización	056	Universidad Rey Juan Carlos	2022	724	España	40.463667	-3.74922	150	Europa	39	Europa meridional	13	Madrid	28	Madrid	28079	MADRID	40.41669	-3.700346	H	Hombre	1975	1	Funcionario de carrera	1	Catedrático de Universidad	8	Personal Funcionario\Personal eventual	1	Dedicación a Tiempo Completo		1	Servicio Activo	N	1	Uno	724	España	40.463667	-3.74922	150	Europa	39	Europa meridional	028	Universidad Nacional de Educación a Distancia	1996	1997	0
LOS DATOS DE ESTA FILA NO CORRESPONDEN A UN SÓLO INDIVIDUO. PARA INTERPRETAR CORRÉCTAMENTE CONSULTE: https://www.universidata.es/anonimización	056	Universidad Rey Juan Carlos	2022	724	España	40.463667	-3.74922	150	Europa	39	Europa meridional	13	Madrid	28	Madrid	28079	MADRID	40.41669	-3.700346	H	Hombre	1992	6	Personal laboral	9	Profesor Visitante	2	Contrato de Duración Determinada	1	Dedicación a Tiempo Completo		1	Servicio Activo	N	0	No
LOS DATOS DE ESTA FILA NO CORRESPONDEN A UN SÓLO INDIVIDUO. PARA INTERPRETAR CORRÉCTAMENTE CONSULTE: https://www.universidata.es/anonimización	056	Universidad Rey Juan Carlos	2022	724	España	40.463667	-3.74922	150	Europa	39	Europa meridional	13	Madrid	28	Madrid	28079	MADRID	40.41669	-3.700346	H	Hombre	1986	6	Personal laboral	6	Profesor Asociado	2	Contrato de Duración Determinada	2	Dedicación a Tiempo Parcial	12	1	Servicio Activo	N	1	Uno	724	España	40.463667	-3.74922	150	Europa	39	Europa meridional	006	Universidad de Córdoba	2014	2014	0
LOS DATOS DE ESTA FILA NO CORRESPONDEN A UN SÓLO INDIVIDUO. PARA INTERPRETAR CORRÉCTAMENTE CONSULTE: https://www.universidata.es/anonimización	056	Universidad Rey Juan Carlos	2022	724	España	40.463667	-3.74922	150	Europa	39	Europa meridional	13	Madrid	28	Madrid	28079	MADRID	40.41669	-3.700346	H	Hombre	1973	6	Personal laboral	6	Profesor Asociado	1	Contrato Indefinido o Fijo	2	Dedicación a Tiempo Parcial	12	1	Servicio Activo	N	1	Uno	724	España	40.463667	-3.74922	150	Europa	39	Europa meridional	023	Universidad Autónoma de Madrid	1989	1989	0
LOS DATOS DE ESTA FILA NO CORRESPONDEN A UN SÓLO INDIVIDUO. PARA INTERPRETAR CORRÉCTAMENTE CONSULTE: https://www.universidata.es/anonimización	056	Universidad Rey Juan Carlos	2022	380	Italia	41.87194	12.56738	150	Europa	39	Europa meridional	13	Madrid	28	Madrid	28079	MADRID	40.41669	-3.700346	H	Hombre	1961	6	Personal laboral	9	Profesor Visitante	1	Contrato Indefinido o Fijo	1	Dedicación a Tiempo Completo		1	Servicio Activo	N	0	No
LOS DATOS DE ESTA FILA NO CORRESPONDEN A UN SÓLO INDIVIDUO. PARA INTERPRETAR CORRÉCTAMENTE CONSULTE: https://www.universidata.es/anonimización	056	Universidad Rey Juan Carlos	2022	724	España	40.463667	-3.74922	150	Europa	39	Europa meridional	13	Madrid	28	Madrid	28079	MADRID	40.41669	-3.700346	H	Hombre	1982	6	Personal laboral	6	Profesor Asociado	1	Contrato Indefinido o Fijo	2	Dedicación a Tiempo Parcial	12	1	Servicio Activo	N	1	Uno	724	España	40.463667	-3.74922	150	Europa	39	Europa meridional	056	Universidad Rey Juan Carlos	2017	2017	0
LOS DATOS DE ESTA FILA NO CORRESPONDEN A UN SÓLO INDIVIDUO. PARA INTERPRETAR CORRÉCTAMENTE CONSULTE: https://www.universidata.es/anonimización	056	Universidad Rey Juan Carlos	2022	724	España	40.463667	-3.74922	150	Europa	39	Europa meridional	13	Madrid	28	Madrid	28148	TORREJÓN DE ARDOZ	40.4589	-3.479771	H	Hombre	1973	6	Personal laboral	5	Profesor Contratado Doctor	1	Contrato Indefinido o Fijo	1	Dedicación a Tiempo Completo		1	Servicio Activo	N	1	Uno	724	España	40.463667	-3.74922	150	Europa	39	Europa meridional	011	Universidad de Málaga	2009	2009	0
LOS DATOS DE ESTA FILA NO CORRESPONDEN A UN SÓLO INDIVIDUO. PARA INTERPRETAR CORRÉCTAMENTE CONSULTE: https://www.universidata.es/anonimización	056	Universidad Rey Juan Carlos	2022	724	España	40.463667	-3.74922	150	Europa	39	Europa meridional	13	Madrid	28	Madrid	28079	MADRID	40.41669	-3.700346	H	Hombre	1985	6	Personal laboral	6	Profesor Asociado	2	Contrato de Duración Determinada	2	Dedicación a Tiempo Parcial	6	1	Servicio Activo	N	1	Uno	724	España	40.463667	-3.74922	150	Europa	39	Europa meridional	056	Universidad Rey Juan Carlos	2020		0
LOS DATOS DE ESTA FILA NO CORRESPONDEN A UN SÓLO INDIVIDUO. PARA INTERPRETAR CORRÉCTAMENTE CONSULTE: https://www.universidata.es/anonimización	056	Universidad Rey Juan Carlos	2022	724	España	40.463667	-3.74922	150	Europa	39	Europa meridional	13	Madrid	28	Madrid	28177	VILLANUEVA DEL PARDILLO	40.49063	-3.964322	H	Hombre	1988	6	Personal laboral	6	Profesor Asociado	1	Contrato Indefinido o Fijo	2	Dedicación a Tiempo Parcial	6	1	Servicio Activo	N	1	Uno	724	España	40.463667	-3.74922	150	Europa	39	Europa meridional	010	Universidad Complutense de Madrid	2018	2018	0
LOS DATOS DE ESTA FILA NO CORRESPONDEN A UN SÓLO INDIVIDUO. PARA INTERPRETAR CORRÉCTAMENTE CONSULTE: https://www.universidata.es/anonimización	056	Universidad Rey Juan Carlos	2022	724	España	40.463667	-3.74922	150	Europa	39	Europa meridional	13	Madrid	28	Madrid	28079	MADRID	40.41669	-3.700346	H	Hombre	1967	1	Funcionario de carrera	1	Catedrático de Universidad	8	Personal Funcionario\Personal eventual	1	Dedicación a Tiempo Completo		1	Servicio Activo	N	1	Uno	724	España	40.463667	-3.74922	150	Europa	39	Europa meridional	010	Universidad Complutense de Madrid	2008	2008	0
LOS DATOS DE ESTA FILA NO CORRESPONDEN A UN SÓLO INDIVIDUO. PARA INTERPRETAR CORRÉCTAMENTE CONSULTE: https://www.universidata.es/anonimización	056	Universidad Rey Juan Carlos	2022	724	España	40.463667	-3.74922	150	Europa	39	Europa meridional	13	Madrid	28	Madrid	28079	MADRID	40.41669	-3.700346	H	Hombre	1972	6	Personal laboral	5	Profesor Contratado Doctor	1	Contrato Indefinido o Fijo	1	Dedicación a Tiempo Completo		1	Servicio Activo	S	1	Uno	724	España	40.463667	-3.74922	150	Europa	39	Europa meridional	010	Universidad Complutense de Madrid	2015	2016	0
LOS DATOS DE ESTA FILA NO CORRESPONDEN A UN SÓLO INDIVIDUO. PARA INTERPRETAR CORRÉCTAMENTE CONSULTE: https://www.universidata.es/anonimización	056	Universidad Rey Juan Carlos	2022	724	España	40.463667	-3.74922	150	Europa	39	Europa meridional	13	Madrid	28	Madrid	28130	SAN FERNANDO DE HENARES	40.42553	-3.536694	H	Hombre	1968	6	Personal laboral	9	Profesor Visitante	1	Contrato Indefinido o Fijo	1	Dedicación a Tiempo Completo		1	Servicio Activo	N	0	No
LOS DATOS DE ESTA FILA NO CORRESPONDEN A UN SÓLO INDIVIDUO. PARA INTERPRETAR CORRÉCTAMENTE CONSULTE: https://www.universidata.es/anonimización	056	Universidad Rey Juan Carlos	2022	724	España	40.463667	-3.74922	150	Europa	39	Europa meridional	13	Madrid	28	Madrid	28079	MADRID	40.41669	-3.700346	H	Hombre	1995	6	Personal laboral	6	Profesor Asociado	1	Contrato Indefinido o Fijo	2	Dedicación a Tiempo Parcial	6	1	Servicio Activo	N	0	No
LOS DATOS DE ESTA FILA NO CORRESPONDEN A UN SÓLO INDIVIDUO. PARA INTERPRETAR CORRÉCTAMENTE CONSULTE: https://www.universidata.es/anonimización	056	Universidad Rey Juan Carlos	2022	724	España	40.463667	-3.74922	150	Europa	39	Europa meridional	13	Madrid	28	Madrid	28181	VILLAVICIOSA DE ODÓN	40.3571	-3.90059	H	Hombre	1980	6	Personal laboral	5	Profesor Contratado Doctor	1	Contrato Indefinido o Fijo	1	Dedicación a Tiempo Completo		1	Servicio Activo	N	1	Uno	724	España	40.463667	-3.74922	150	Europa	39	Europa meridional	018	Universitat de València (Estudi General)	2013		0
LOS DATOS DE ESTA FILA NO CORRESPONDEN A UN SÓLO INDIVIDUO. PARA INTERPRETAR CORRÉCTAMENTE CONSULTE: https://www.universidata.es/anonimización	056	Universidad Rey Juan Carlos	2022	724	España	40.463667	-3.74922	150	Europa	39	Europa meridional	13	Madrid	28	Madrid	28079	MADRID	40.41669	-3.700346	H	Hombre	1976	6	Personal laboral	6	Profesor Asociado	2	Contrato de Duración Determinada	2	Dedicación a Tiempo Parcial	12	1	Servicio Activo	N	0	No
LOS DATOS DE ESTA FILA NO CORRESPONDEN A UN SÓLO INDIVIDUO. PARA INTERPRETAR CORRÉCTAMENTE CONSULTE: https://www.universidata.es/anonimización	056	Universidad Rey Juan Carlos	2022	724	España	40.463667	-3.74922	150	Europa	39	Europa meridional	13	Madrid	28	Madrid	28079	MADRID	40.41669	-3.700346	H	Hombre	1968	6	Personal laboral	5	Profesor Contratado Doctor	1	Contrato Indefinido o Fijo	1	Dedicación a Tiempo Completo		1	Servicio Activo	N	1	Uno	724	España	40.463667	-3.74922	150	Europa	39	Europa meridional	010	Universidad Complutense de Madrid	2008	2008	1
LOS DATOS DE ESTA FILA NO CORRESPONDEN A UN SÓLO INDIVIDUO. PARA INTERPRETAR CORRÉCTAMENTE CONSULTE: https://www.universidata.es/anonimización	056	Universidad Rey Juan Carlos	2022	276	Alemania	51.165691	10.451526	150	Europa	155	Europa occidental	13	Madrid	28	Madrid	28079	MADRID	40.41669	-3.700346	H	Hombre	1989	6	Personal laboral	6	Profesor Asociado	1	Contrato Indefinido o Fijo	2	Dedicación a Tiempo Parcial	12	1	Servicio Activo	N	0	No
LOS DATOS DE ESTA FILA NO CORRESPONDEN A UN SÓLO INDIVIDUO. PARA INTERPRETAR CORRÉCTAMENTE CONSULTE: https://www.universidata.es/anonimización	056	Universidad Rey Juan Carlos	2022	724	España	40.463667	-3.74922	150	Europa	39	Europa meridional	13	Madrid	28	Madrid	28079	MADRID	40.41669	-3.700346	H	Hombre	1974	4	Funcionario Interino	2	Profesor Titular de Universidad	8	Personal Funcionario\Personal eventual	1	Dedicación a Tiempo Completo		1	Servicio Activo	N	1	Uno	724	España	40.463667	-3.74922	150	Europa	39	Europa meridional	004	Universidad de Barcelona	2002	2002	0
LOS DATOS DE ESTA FILA NO CORRESPONDEN A UN SÓLO INDIVIDUO. PARA INTERPRETAR CORRÉCTAMENTE CONSULTE: https://www.universidata.es/anonimización	056	Universidad Rey Juan Carlos	2022	724	España	40.463667	-3.74922	150	Europa	39	Europa meridional	13	Madrid	28	Madrid	28079	MADRID	40.41669	-3.700346	H	Hombre	1993	1	Funcionario de carrera	2	Profesor Titular de Universidad	8	Personal Funcionario\Personal eventual	1	Dedicación a Tiempo Completo		1	Servicio Activo	N	0	No
LOS DATOS DE ESTA FILA NO CORRESPONDEN A UN SÓLO INDIVIDUO. PARA INTERPRETAR CORRÉCTAMENTE CONSULTE: https://www.universidata.es/anonimización	056	Universidad Rey Juan Carlos	2022	724	España	40.463667	-3.74922	150	Europa	39	Europa meridional	13	Madrid	28	Madrid	28079	MADRID	40.41669	-3.700346	H	Hombre	1967	6	Personal laboral	5	Profesor Contratado Doctor	1	Contrato Indefinido o Fijo	1	Dedicación a Tiempo Completo		1	Servicio Activo	N	0	No
LOS DATOS DE ESTA FILA NO CORRESPONDEN A UN SÓLO INDIVIDUO. PARA INTERPRETAR CORRÉCTAMENTE CONSULTE: https://www.universidata.es/anonimización	056	Universidad Rey Juan Carlos	2022	724	España	40.463667	-3.74922	150	Europa	39	Europa meridional	13	Madrid	28	Madrid	28079	MADRID	40.41669	-3.700346	H	Hombre	1965	6	Personal laboral	5	Profesor Contratado Doctor	1	Contrato Indefinido o Fijo	1	Dedicación a Tiempo Completo		1	Servicio Activo	N	1	Uno	724	España	40.463667	-3.74922	150	Europa	39	Europa meridional	056	Universidad Rey Juan Carlos	2021		0
LOS DATOS DE ESTA FILA NO CORRESPONDEN A UN SÓLO INDIVIDUO. PARA INTERPRETAR CORRÉCTAMENTE CONSULTE: https://www.universidata.es/anonimización	056	Universidad Rey Juan Carlos	2022	724	España	40.463667	-3.74922	150	Europa	39	Europa meridional	13	Madrid	28	Madrid	28080	MAJADAHONDA	40.47283	-3.872304	H	Hombre	1980	6	Personal laboral	9	Profesor Visitante	2	Contrato de Duración Determinada	1	Dedicación a Tiempo Completo		1	Servicio Activo	N	1	Uno	724	España	40.463667	-3.74922	150	Europa	39	Europa meridional	019	Universidad de Valladolid	2014	2014	0
LOS DATOS DE ESTA FILA NO CORRESPONDEN A UN SÓLO INDIVIDUO. PARA INTERPRETAR CORRÉCTAMENTE CONSULTE: https://www.universidata.es/anonimización	056	Universidad Rey Juan Carlos	2022	724	España	40.463667	-3.74922	150	Europa	39	Europa meridional	8	Castilla La Mancha	19	Guadalajara	19171	MARCHAMALO	40.66821	-3.200962	H	Hombre	1971	6	Personal laboral	6	Profesor Asociado	2	Contrato de Duración Determinada	2	Dedicación a Tiempo Parcial	12	1	Servicio Activo	N	1	Uno	724	España	40.463667	-3.74922	150	Europa	39	Europa meridional	010	Universidad Complutense de Madrid	2001	2001	0
LOS DATOS DE ESTA FILA NO CORRESPONDEN A UN SÓLO INDIVIDUO. PARA INTERPRETAR CORRÉCTAMENTE CONSULTE: https://www.universidata.es/anonimización	056	Universidad Rey Juan Carlos	2022	724	España	40.463667	-3.74922	150	Europa	39	Europa meridional	13	Madrid	28	Madrid	28058	FUENLABRADA	40.28387	-3.800329	H	Hombre	1991	6	Personal laboral	5	Profesor Contratado Doctor	1	Contrato Indefinido o Fijo	1	Dedicación a Tiempo Completo		1	Servicio Activo	N	1	Uno	724	España	40.463667	-3.74922	150	Europa	39	Europa meridional	031	Universidad de Navarra	2019	2019	0
LOS DATOS DE ESTA FILA NO CORRESPONDEN A UN SÓLO INDIVIDUO. PARA INTERPRETAR CORRÉCTAMENTE CONSULTE: https://www.universidata.es/anonimización	056	Universidad Rey Juan Carlos	2022	724	España	40.463667	-3.74922	150	Europa	39	Europa meridional	13	Madrid	28	Madrid	28080	MAJADAHONDA	40.47283	-3.872304	H	Hombre	1964	6	Personal laboral	6	Profesor Asociado	1	Contrato Indefinido o Fijo	2	Dedicación a Tiempo Parcial	6	1	Servicio Activo	N	0	No
LOS DATOS DE ESTA FILA NO CORRESPONDEN A UN SÓLO INDIVIDUO. PARA INTERPRETAR CORRÉCTAMENTE CONSULTE: https://www.universidata.es/anonimización	056	Universidad Rey Juan Carlos	2022	724	España	40.463667	-3.74922	150	Europa	39	Europa meridional	13	Madrid	28	Madrid	28079	MADRID	40.41669	-3.700346	H	Hombre	1962	6	Personal laboral	6	Profesor Asociado	2	Contrato de Duración Determinada	2	Dedicación a Tiempo Parcial	12	1	Servicio Activo	N	1	Uno	724	España	40.463667	-3.74922	150	Europa	39	Europa meridional	056	Universidad Rey Juan Carlos	2012	2012	0
LOS DATOS DE ESTA FILA NO CORRESPONDEN A UN SÓLO INDIVIDUO. PARA INTERPRETAR CORRÉCTAMENTE CONSULTE: https://www.universidata.es/anonimización	056	Universidad Rey Juan Carlos	2022	724	España	40.463667	-3.74922	150	Europa	39	Europa meridional	13	Madrid	28	Madrid	28115	POZUELO DE ALARCÓN	40.4352	-3.813062	H	Hombre	1962	6	Personal laboral	6	Profesor Asociado	2	Contrato de Duración Determinada	2	Dedicación a Tiempo Parcial	12	1	Servicio Activo	N	1	Uno	724	España	40.463667	-3.74922	150	Europa	39	Europa meridional	010	Universidad Complutense de Madrid	2007	2008	0
LOS DATOS DE ESTA FILA NO CORRESPONDEN A UN SÓLO INDIVIDUO. PARA INTERPRETAR CORRÉCTAMENTE CONSULTE: https://www.universidata.es/anonimización	056	Universidad Rey Juan Carlos	2022	724	España	40.463667	-3.74922	150	Europa	39	Europa meridional	13	Madrid	28	Madrid	28176	VILLANUEVA DE LA CAÑADA	40.44681	-4.005355	H	Hombre	1967	6	Personal laboral	9	Profesor Visitante	2	Contrato de Duración Determinada	1	Dedicación a Tiempo Completo		1	Servicio Activo	N	0	No
LOS DATOS DE ESTA FILA NO CORRESPONDEN A UN SÓLO INDIVIDUO. PARA INTERPRETAR CORRÉCTAMENTE CONSULTE: https://www.universidata.es/anonimización	056	Universidad Rey Juan Carlos	2022	724	España	40.463667	-3.74922	150	Europa	39	Europa meridional	7	Castilla León	40	Segovia	40194	SEGOVIA	40.94943	-4.119209	H	Hombre	1989	1	Funcionario de carrera	2	Profesor Titular de Universidad	8	Personal Funcionario\Personal eventual	1	Dedicación a Tiempo Completo		1	Servicio Activo	N	0	No
LOS DATOS DE ESTA FILA NO CORRESPONDEN A UN SÓLO INDIVIDUO. PARA INTERPRETAR CORRÉCTAMENTE CONSULTE: https://www.universidata.es/anonimización	056	Universidad Rey Juan Carlos	2022	724	España	40.463667	-3.74922	150	Europa	39	Europa meridional	13	Madrid	28	Madrid	28079	MADRID	40.41669	-3.700346	H	Hombre	1963	1	Funcionario de carrera	2	Profesor Titular de Universidad	8	Personal Funcionario\Personal eventual	1	Dedicación a Tiempo Completo		1	Servicio Activo	N	1	Uno	724	España	40.463667	-3.74922	150	Europa	39	Europa meridional	056	Universidad Rey Juan Carlos	2003	2004	0
LOS DATOS DE ESTA FILA NO CORRESPONDEN A UN SÓLO INDIVIDUO. PARA INTERPRETAR CORRÉCTAMENTE CONSULTE: https://www.universidata.es/anonimización	056	Universidad Rey Juan Carlos	2022	724	España	40.463667	-3.74922	150	Europa	39	Europa meridional	13	Madrid	28	Madrid	28181	VILLAVICIOSA DE ODÓN	40.3571	-3.90059	H	Hombre	1998	6	Personal laboral	5	Profesor Contratado Doctor	1	Contrato Indefinido o Fijo	1	Dedicación a Tiempo Completo		1	Servicio Activo	N	1	Uno	724	España	40.463667	-3.74922	150	Europa	39	Europa meridional	056	Universidad Rey Juan Carlos	2011		0
LOS DATOS DE ESTA FILA NO CORRESPONDEN A UN SÓLO INDIVIDUO. PARA INTERPRETAR CORRÉCTAMENTE CONSULTE: https://www.universidata.es/anonimización	056	Universidad Rey Juan Carlos	2022	724	España	40.463667	-3.74922	150	Europa	39	Europa meridional	13	Madrid	28	Madrid	28058	FUENLABRADA	40.28387	-3.800329	H	Hombre	1975	1	Funcionario de carrera	2	Profesor Titular de Universidad	8	Personal Funcionario\Personal eventual	1	Dedicación a Tiempo Completo		1	Servicio Activo	N	1	Uno	724	España	40.463667	-3.74922	150	Europa	39	Europa meridional	056	Universidad Rey Juan Carlos	2009	2009	0
LOS DATOS DE ESTA FILA NO CORRESPONDEN A UN SÓLO INDIVIDUO. PARA INTERPRETAR CORRÉCTAMENTE CONSULTE: https://www.universidata.es/anonimización	056	Universidad Rey Juan Carlos	2022	724	España	40.463667	-3.74922	150	Europa	39	Europa meridional	13	Madrid	28	Madrid	28054	ESCORIAL, EL	40.58508	-4.12952	H	Hombre	1990	6	Personal laboral	9	Profesor Visitante	2	Contrato de Duración Determinada	1	Dedicación a Tiempo Completo		1	Servicio Activo	N	0	No
LOS DATOS DE ESTA FILA NO CORRESPONDEN A UN SÓLO INDIVIDUO. PARA INTERPRETAR CORRÉCTAMENTE CONSULTE: https://www.universidata.es/anonimización	056	Universidad Rey Juan Carlos	2022	724	España	40.463667	-3.74922	150	Europa	39	Europa meridional	13	Madrid	28	Madrid	28115	POZUELO DE ALARCÓN	40.4352	-3.813062	H	Hombre	1966	6	Personal laboral	5	Profesor Contratado Doctor	1	Contrato Indefinido o Fijo	1	Dedicación a Tiempo Completo		1	Servicio Activo	N	1	Uno	724	España	40.463667	-3.74922	150	Europa	39	Europa meridional	038	Universidad de Vigo	2016		0
LOS DATOS DE ESTA FILA NO CORRESPONDEN A UN SÓLO INDIVIDUO. PARA INTERPRETAR CORRÉCTAMENTE CONSULTE: https://www.universidata.es/anonimización	056	Universidad Rey Juan Carlos	2022	724	España	40.463667	-3.74922	150	Europa	39	Europa meridional	13	Madrid	28	Madrid	28079	MADRID	40.41669	-3.700346	H	Hombre	1987	6	Personal laboral	6	Profesor Asociado	1	Contrato Indefinido o Fijo	2	Dedicación a Tiempo Parcial	12	1	Servicio Activo	N	0	No
LOS DATOS DE ESTA FILA NO CORRESPONDEN A UN SÓLO INDIVIDUO. PARA INTERPRETAR CORRÉCTAMENTE CONSULTE: https://www.universidata.es/anonimización	056	Universidad Rey Juan Carlos	2022	724	España	40.463667	-3.74922	150	Europa	39	Europa meridional	13	Madrid	28	Madrid	28058	FUENLABRADA	40.28387	-3.800329	H	Hombre	1970	6	Personal laboral	9	Profesor Visitante	2	Contrato de Duración Determinada	1	Dedicación a Tiempo Completo		1	Servicio Activo	N	1	Uno	724	España	40.463667	-3.74922	150	Europa	39	Europa meridional	010	Universidad Complutense de Madrid	2013	2015	0
LOS DATOS DE ESTA FILA NO CORRESPONDEN A UN SÓLO INDIVIDUO. PARA INTERPRETAR CORRÉCTAMENTE CONSULTE: https://www.universidata.es/anonimización	056	Universidad Rey Juan Carlos	2022	724	España	40.463667	-3.74922	150	Europa	39	Europa meridional	13	Madrid	28	Madrid	28013	ARANJUEZ	40.03209	-3.603288	H	Hombre	1966	6	Personal laboral	5	Profesor Contratado Doctor	1	Contrato Indefinido o Fijo	1	Dedicación a Tiempo Completo		1	Servicio Activo	N	0	No
LOS DATOS DE ESTA FILA NO CORRESPONDEN A UN SÓLO INDIVIDUO. PARA INTERPRETAR CORRÉCTAMENTE CONSULTE: https://www.universidata.es/anonimización	056	Universidad Rey Juan Carlos	2022	724	España	40.463667	-3.74922	150	Europa	39	Europa meridional	15	Navarra	31	Navarra	31201	PAMPLONA/IRUÑA	42.81721	-1.646767	H	Hombre	1974	6	Personal laboral	9	Profesor Visitante	2	Contrato de Duración Determinada	1	Dedicación a Tiempo Completo		1	Servicio Activo	N	1	Uno	724	España	40.463667	-3.74922	150	Europa	39	Europa meridional	056	Universidad Rey Juan Carlos	2012	2015	0
LOS DATOS DE ESTA FILA NO CORRESPONDEN A UN SÓLO INDIVIDUO. PARA INTERPRETAR CORRÉCTAMENTE CONSULTE: https://www.universidata.es/anonimización	056	Universidad Rey Juan Carlos	2022	724	España	40.463667	-3.74922	150	Europa	39	Europa meridional	13	Madrid	28	Madrid	28079	MADRID	40.41669	-3.700346	H	Hombre	1971	1	Funcionario de carrera	2	Profesor Titular de Universidad	8	Personal Funcionario\Personal eventual	1	Dedicación a Tiempo Completo		1	Servicio Activo	N	0	No
LOS DATOS DE ESTA FILA NO CORRESPONDEN A UN SÓLO INDIVIDUO. PARA INTERPRETAR CORRÉCTAMENTE CONSULTE: https://www.universidata.es/anonimización	056	Universidad Rey Juan Carlos	2022	724	España	40.463667	-3.74922	150	Europa	39	Europa meridional	13	Madrid	28	Madrid	28080	MAJADAHONDA	40.47283	-3.872304	H	Hombre	1979	6	Personal laboral	9	Profesor Visitante	2	Contrato de Duración Determinada	1	Dedicación a Tiempo Completo		1	Servicio Activo	N	1	Uno	724	España	40.463667	-3.74922	150	Europa	39	Europa meridional	010	Universidad Complutense de Madrid	2001	2003	0
LOS DATOS DE ESTA FILA NO CORRESPONDEN A UN SÓLO INDIVIDUO. PARA INTERPRETAR CORRÉCTAMENTE CONSULTE: https://www.universidata.es/anonimización	056	Universidad Rey Juan Carlos	2022	724	España	40.463667	-3.74922	150	Europa	39	Europa meridional	13	Madrid	28	Madrid	28176	VILLANUEVA DE LA CAÑADA	40.44681	-4.005355	H	Hombre	1981	6	Personal laboral	6	Profesor Asociado	2	Contrato de Duración Determinada	2	Dedicación a Tiempo Parcial	8	1	Servicio Activo	N	1	Uno	724	España	40.463667	-3.74922	150	Europa	39	Europa meridional	031	Universidad de Navarra	1998	1999	0
LOS DATOS DE ESTA FILA NO CORRESPONDEN A UN SÓLO INDIVIDUO. PARA INTERPRETAR CORRÉCTAMENTE CONSULTE: https://www.universidata.es/anonimización	056	Universidad Rey Juan Carlos	2022	724	España	40.463667	-3.74922	150	Europa	39	Europa meridional	8	Castilla La Mancha	13	Ciudad Real	13056	MIGUELTURRA	38.96479	-3.891293	H	Hombre	1988	1	Funcionario de carrera	1	Catedrático de Universidad	8	Personal Funcionario\Personal eventual	1	Dedicación a Tiempo Completo		1	Servicio Activo	N	1	Uno	724	España	40.463667	-3.74922	150	Europa	39	Europa meridional	010	Universidad Complutense de Madrid	2008	2008	0
LOS DATOS DE ESTA FILA NO CORRESPONDEN A UN SÓLO INDIVIDUO. PARA INTERPRETAR CORRÉCTAMENTE CONSULTE: https://www.universidata.es/anonimización	056	Universidad Rey Juan Carlos	2022	724	España	40.463667	-3.74922	150	Europa	39	Europa meridional	8	Castilla La Mancha	45	Toledo	45031	CAMARENA	40.09217	-4.119881	H	Hombre	1965	6	Personal laboral	6	Profesor Asociado	1	Contrato Indefinido o Fijo	2	Dedicación a Tiempo Parcial	6	1	Servicio Activo	N	0	No
LOS DATOS DE ESTA FILA NO CORRESPONDEN A UN SÓLO INDIVIDUO. PARA INTERPRETAR CORRÉCTAMENTE CONSULTE: https://www.universidata.es/anonimización	056	Universidad Rey Juan Carlos	2022	724	España	40.463667	-3.74922	150	Europa	39	Europa meridional	13	Madrid	28	Madrid	28079	MADRID	40.41669	-3.700346	H	Hombre	1960	1	Funcionario de carrera	2	Profesor Titular de Universidad	8	Personal Funcionario\Personal eventual	1	Dedicación a Tiempo Completo		1	Servicio Activo	N	1	Uno	724	España	40.463667	-3.74922	150	Europa	39	Europa meridional	051	Universidad de Burgos	1998	1998	0
LOS DATOS DE ESTA FILA NO CORRESPONDEN A UN SÓLO INDIVIDUO. PARA INTERPRETAR CORRÉCTAMENTE CONSULTE: https://www.universidata.es/anonimización	056	Universidad Rey Juan Carlos	2022	724	España	40.463667	-3.74922	150	Europa	39	Europa meridional	13	Madrid	28	Madrid	28058	FUENLABRADA	40.28387	-3.800329	H	Hombre	1993	4	Funcionario Interino	2	Profesor Titular de Universidad	8	Personal Funcionario\Personal eventual	1	Dedicación a Tiempo Completo		1	Servicio Activo	N	1	Uno	724	España	40.463667	-3.74922	150	Europa	39	Europa meridional	028	Universidad Nacional de Educación a Distancia	1998	1998	0
LOS DATOS DE ESTA FILA NO CORRESPONDEN A UN SÓLO INDIVIDUO. PARA INTERPRETAR CORRÉCTAMENTE CONSULTE: https://www.universidata.es/anonimización	056	Universidad Rey Juan Carlos	2022	724	España	40.463667	-3.74922	150	Europa	39	Europa meridional	13	Madrid	28	Madrid	28079	MADRID	40.41669	-3.700346	H	Hombre	1981	1	Funcionario de carrera	2	Profesor Titular de Universidad	8	Personal Funcionario\Personal eventual	1	Dedicación a Tiempo Completo		1	Servicio Activo	N	0	No
LOS DATOS DE ESTA FILA NO CORRESPONDEN A UN SÓLO INDIVIDUO. PARA INTERPRETAR CORRÉCTAMENTE CONSULTE: https://www.universidata.es/anonimización	056	Universidad Rey Juan Carlos	2022	840	Estados Unidos de América	37.09024	-95.712891	19	Américas	21	América septentrional	13	Madrid	28	Madrid	28079	MADRID	40.41669	-3.700346	H	Hombre	1971	6	Personal laboral	6	Profesor Asociado	1	Contrato Indefinido o Fijo	2	Dedicación a Tiempo Parcial	6	1	Servicio Activo	N	1	Uno	724	España	40.463667	-3.74922	150	Europa	39	Europa meridional	023	Universidad Autónoma de Madrid	2007	2012	0
LOS DATOS DE ESTA FILA NO CORRESPONDEN A UN SÓLO INDIVIDUO. PARA INTERPRETAR CORRÉCTAMENTE CONSULTE: https://www.universidata.es/anonimización	056	Universidad Rey Juan Carlos	2022	724	España	40.463667	-3.74922	150	Europa	39	Europa meridional	13	Madrid	28	Madrid	28079	MADRID	40.41669	-3.700346	H	Hombre	1978	6	Personal laboral	6	Profesor Asociado	1	Contrato Indefinido o Fijo	2	Dedicación a Tiempo Parcial	8	1	Servicio Activo	N	1	Uno	724	España	40.463667	-3.74922	150	Europa	39	Europa meridional	010	Universidad Complutense de Madrid	2004	2005	0
LOS DATOS DE ESTA FILA NO CORRESPONDEN A UN SÓLO INDIVIDUO. PARA INTERPRETAR CORRÉCTAMENTE CONSULTE: https://www.universidata.es/anonimización	056	Universidad Rey Juan Carlos	2022	724	España	40.463667	-3.74922	150	Europa	39	Europa meridional	13	Madrid	28	Madrid	28079	MADRID	40.41669	-3.700346	H	Hombre	1969	6	Personal laboral	9	Profesor Visitante	1	Contrato Indefinido o Fijo	1	Dedicación a Tiempo Completo		1	Servicio Activo	N	0	No
LOS DATOS DE ESTA FILA NO CORRESPONDEN A UN SÓLO INDIVIDUO. PARA INTERPRETAR CORRÉCTAMENTE CONSULTE: https://www.universidata.es/anonimización	056	Universidad Rey Juan Carlos	2022	724	España	40.463667	-3.74922	150	Europa	39	Europa meridional	13	Madrid	28	Madrid	28007	ALCORCÓN	40.34912	-3.828811	H	Hombre	1975	6	Personal laboral	9	Profesor Visitante	2	Contrato de Duración Determinada	1	Dedicación a Tiempo Completo		1	Servicio Activo	N	1	Uno	724	España	40.463667	-3.74922	150	Europa	39	Europa meridional	010	Universidad Complutense de Madrid	2008	2009	0
LOS DATOS DE ESTA FILA NO CORRESPONDEN A UN SÓLO INDIVIDUO. PARA INTERPRETAR CORRÉCTAMENTE CONSULTE: https://www.universidata.es/anonimización	056	Universidad Rey Juan Carlos	2022	724	España	40.463667	-3.74922	150	Europa	39	Europa meridional	13	Madrid	28	Madrid	28022	BOADILLA DEL MONTE	40.40525	-3.876992	H	Hombre	1992	6	Personal laboral	4	Profesor Ayudante Doctor	2	Contrato de Duración Determinada	1	Dedicación a Tiempo Completo		1	Servicio Activo	N	0	No
LOS DATOS DE ESTA FILA NO CORRESPONDEN A UN SÓLO INDIVIDUO. PARA INTERPRETAR CORRÉCTAMENTE CONSULTE: https://www.universidata.es/anonimización	056	Universidad Rey Juan Carlos	2022	724	España	40.463667	-3.74922	150	Europa	39	Europa meridional	13	Madrid	28	Madrid	28010	ALPEDRETE	40.65875	-4.023713	H	Hombre	1978	6	Personal laboral	5	Profesor Contratado Doctor	1	Contrato Indefinido o Fijo	1	Dedicación a Tiempo Completo		1	Servicio Activo	N	1	Uno	724	España	40.463667	-3.74922	150	Europa	39	Europa meridional	056	Universidad Rey Juan Carlos	2017	2017	0
LOS DATOS DE ESTA FILA NO CORRESPONDEN A UN SÓLO INDIVIDUO. PARA INTERPRETAR CORRÉCTAMENTE CONSULTE: https://www.universidata.es/anonimización	056	Universidad Rey Juan Carlos	2022	724	España	40.463667	-3.74922	150	Europa	39	Europa meridional	13	Madrid	28	Madrid	28079	MADRID	40.41669	-3.700346	H	Hombre	1975	6	Personal laboral	6	Profesor Asociado	2	Contrato de Duración Determinada	2	Dedicación a Tiempo Parcial	12	1	Servicio Activo	N	1	Uno	724	España	40.463667	-3.74922	150	Europa	39	Europa meridional	056	Universidad Rey Juan Carlos	2009	2010	0
LOS DATOS DE ESTA FILA NO CORRESPONDEN A UN SÓLO INDIVIDUO. PARA INTERPRETAR CORRÉCTAMENTE CONSULTE: https://www.universidata.es/anonimización	056	Universidad Rey Juan Carlos	2022	724	España	40.463667	-3.74922	150	Europa	39	Europa meridional	13	Madrid	28	Madrid	28079	MADRID	40.41669	-3.700346	H	Hombre	1974	6	Personal laboral	9	Profesor Visitante	2	Contrato de Duración Determinada	1	Dedicación a Tiempo Completo		1	Servicio Activo	N	0	No
LOS DATOS DE ESTA FILA NO CORRESPONDEN A UN SÓLO INDIVIDUO. PARA INTERPRETAR CORRÉCTAMENTE CONSULTE: https://www.universidata.es/anonimización	056	Universidad Rey Juan Carlos	2022	724	España	40.463667	-3.74922	150	Europa	39	Europa meridional	13	Madrid	28	Madrid	28015	ARROYOMOLINOS	40.26884	-3.920291	H	Hombre	1976	6	Personal laboral	9	Profesor Visitante	2	Contrato de Duración Determinada	1	Dedicación a Tiempo Completo		1	Servicio Activo	N	1	Uno	724	España	40.463667	-3.74922	150	Europa	39	Europa meridional	056	Universidad Rey Juan Carlos	2022		0
LOS DATOS DE ESTA FILA NO CORRESPONDEN A UN SÓLO INDIVIDUO. PARA INTERPRETAR CORRÉCTAMENTE CONSULTE: https://www.universidata.es/anonimización	056	Universidad Rey Juan Carlos	2022	724	España	40.463667	-3.74922	150	Europa	39	Europa meridional	13	Madrid	28	Madrid	28127	ROZAS DE MADRID, LAS	40.49286	-3.875462	H	Hombre	1968	6	Personal laboral	6	Profesor Asociado	2	Contrato de Duración Determinada	2	Dedicación a Tiempo Parcial	6	1	Servicio Activo	N	1	Uno	724	España	40.463667	-3.74922	150	Europa	39	Europa meridional	056	Universidad Rey Juan Carlos	2017		0
LOS DATOS DE ESTA FILA NO CORRESPONDEN A UN SÓLO INDIVIDUO. PARA INTERPRETAR CORRÉCTAMENTE CONSULTE: https://www.universidata.es/anonimización	056	Universidad Rey Juan Carlos	2022	724	España	40.463667	-3.74922	150	Europa	39	Europa meridional	13	Madrid	28	Madrid	28079	MADRID	40.41669	-3.700346	H	Hombre	1953	1	Funcionario de carrera	2	Profesor Titular de Universidad	8	Personal Funcionario\Personal eventual	1	Dedicación a Tiempo Completo		1	Servicio Activo	N	0	No
LOS DATOS DE ESTA FILA NO CORRESPONDEN A UN SÓLO INDIVIDUO. PARA INTERPRETAR CORRÉCTAMENTE CONSULTE: https://www.universidata.es/anonimización	056	Universidad Rey Juan Carlos	2022	724	España	40.463667	-3.74922	150	Europa	39	Europa meridional	6	Cantabria	39	Cantabria	39087	TORRELAVEGA	43.35146	-4.047017	H	Hombre	1964	6	Personal laboral	5	Profesor Contratado Doctor	1	Contrato Indefinido o Fijo	1	Dedicación a Tiempo Completo		1	Servicio Activo	N	1	Uno	724	España	40.463667	-3.74922	150	Europa	39	Europa meridional	010	Universidad Complutense de Madrid	1991	1991	0
LOS DATOS DE ESTA FILA NO CORRESPONDEN A UN SÓLO INDIVIDUO. PARA INTERPRETAR CORRÉCTAMENTE CONSULTE: https://www.universidata.es/anonimización	056	Universidad Rey Juan Carlos	2022	724	España	40.463667	-3.74922	150	Europa	39	Europa meridional	13	Madrid	28	Madrid	28005	ALCALÁ DE HENARES	40.48166	-3.364136	H	Hombre	1973	6	Personal laboral	5	Profesor Contratado Doctor	1	Contrato Indefinido o Fijo	1	Dedicación a Tiempo Completo		1	Servicio Activo	N	1	Uno	724	España	40.463667	-3.74922	150	Europa	39	Europa meridional	010	Universidad Complutense de Madrid	2003	2004	0
LOS DATOS DE ESTA FILA NO CORRESPONDEN A UN SÓLO INDIVIDUO. PARA INTERPRETAR CORRÉCTAMENTE CONSULTE: https://www.universidata.es/anonimización	056	Universidad Rey Juan Carlos	2022	724	España	40.463667	-3.74922	150	Europa	39	Europa meridional	13	Madrid	28	Madrid	28079	MADRID	40.41669	-3.700346	H	Hombre	1981	6	Personal laboral	5	Profesor Contratado Doctor	1	Contrato Indefinido o Fijo	1	Dedicación a Tiempo Completo		1	Servicio Activo	S	1	Uno	724	España	40.463667	-3.74922	150	Europa	39	Europa meridional	074	Universidad a Distancia de Madrid	2018		0
LOS DATOS DE ESTA FILA NO CORRESPONDEN A UN SÓLO INDIVIDUO. PARA INTERPRETAR CORRÉCTAMENTE CONSULTE: https://www.universidata.es/anonimización	056	Universidad Rey Juan Carlos	2022	724	España	40.463667	-3.74922	150	Europa	39	Europa meridional	13	Madrid	28	Madrid	28065	GETAFE	40.30498	-3.732677	H	Hombre	1957	6	Personal laboral	5	Profesor Contratado Doctor	1	Contrato Indefinido o Fijo	1	Dedicación a Tiempo Completo		1	Servicio Activo	S	1	Uno	724	España	40.463667	-3.74922	150	Europa	39	Europa meridional	056	Universidad Rey Juan Carlos	2016	2016	0
LOS DATOS DE ESTA FILA NO CORRESPONDEN A UN SÓLO INDIVIDUO. PARA INTERPRETAR CORRÉCTAMENTE CONSULTE: https://www.universidata.es/anonimización	056	Universidad Rey Juan Carlos	2022	724	España	40.463667	-3.74922	150	Europa	39	Europa meridional	13	Madrid	28	Madrid	28079	MADRID	40.41669	-3.700346	H	Hombre	1989	6	Personal laboral	5	Profesor Contratado Doctor	1	Contrato Indefinido o Fijo	1	Dedicación a Tiempo Completo		1	Servicio Activo	N	1	Uno	724	España	40.463667	-3.74922	150	Europa	39	Europa meridional	010	Universidad Complutense de Madrid	2007	2007	0
LOS DATOS DE ESTA FILA NO CORRESPONDEN A UN SÓLO INDIVIDUO. PARA INTERPRETAR CORRÉCTAMENTE CONSULTE: https://www.universidata.es/anonimización	056	Universidad Rey Juan Carlos	2022	724	España	40.463667	-3.74922	150	Europa	39	Europa meridional	13	Madrid	28	Madrid	28079	MADRID	40.41669	-3.700346	H	Hombre	1995	1	Funcionario de carrera	2	Profesor Titular de Universidad	8	Personal Funcionario\Personal eventual	1	Dedicación a Tiempo Completo		1	Servicio Activo	N	0	No
LOS DATOS DE ESTA FILA NO CORRESPONDEN A UN SÓLO INDIVIDUO. PARA INTERPRETAR CORRÉCTAMENTE CONSULTE: https://www.universidata.es/anonimización	056	Universidad Rey Juan Carlos	2022	724	España	40.463667	-3.74922	150	Europa	39	Europa meridional	13	Madrid	28	Madrid	28061	GALAPAGAR	40.57736	-4.00357	H	Hombre	1996	6	Personal laboral	6	Profesor Asociado	1	Contrato Indefinido o Fijo	2	Dedicación a Tiempo Parcial	6	1	Servicio Activo	N	1	Uno	724	España	40.463667	-3.74922	150	Europa	39	Europa meridional	010	Universidad Complutense de Madrid	1999	1999	0
LOS DATOS DE ESTA FILA NO CORRESPONDEN A UN SÓLO INDIVIDUO. PARA INTERPRETAR CORRÉCTAMENTE CONSULTE: https://www.universidata.es/anonimización	056	Universidad Rey Juan Carlos	2022	724	España	40.463667	-3.74922	150	Europa	39	Europa meridional	13	Madrid	28	Madrid	28079	MADRID	40.41669	-3.700346	H	Hombre	1977	6	Personal laboral	6	Profesor Asociado	2	Contrato de Duración Determinada	2	Dedicación a Tiempo Parcial	6	1	Servicio Activo	S	1	Uno	724	España	40.463667	-3.74922	150	Europa	39	Europa meridional	056	Universidad Rey Juan Carlos	2004		0
LOS DATOS DE ESTA FILA NO CORRESPONDEN A UN SÓLO INDIVIDUO. PARA INTERPRETAR CORRÉCTAMENTE CONSULTE: https://www.universidata.es/anonimización	056	Universidad Rey Juan Carlos	2022	724	España	40.463667	-3.74922	150	Europa	39	Europa meridional	13	Madrid	28	Madrid	28176	VILLANUEVA DE LA CAÑADA	40.44681	-4.005355	H	Hombre	1983	6	Personal laboral	9	Profesor Visitante	1	Contrato Indefinido o Fijo	1	Dedicación a Tiempo Completo		1	Servicio Activo	S	1	Uno	724	España	40.463667	-3.74922	150	Europa	39	Europa meridional	029	Universidad de Alcalá	2017	2017	0
LOS DATOS DE ESTA FILA NO CORRESPONDEN A UN SÓLO INDIVIDUO. PARA INTERPRETAR CORRÉCTAMENTE CONSULTE: https://www.universidata.es/anonimización	056	Universidad Rey Juan Carlos	2022	724	España	40.463667	-3.74922	150	Europa	39	Europa meridional	13	Madrid	28	Madrid	28061	GALAPAGAR	40.57736	-4.00357	H	Hombre	1968	4	Funcionario Interino	2	Profesor Titular de Universidad	8	Personal Funcionario\Personal eventual	1	Dedicación a Tiempo Completo		1	Servicio Activo	N	1	Uno	724	España	40.463667	-3.74922	150	Europa	39	Europa meridional	034	Universidad de Castilla-La Mancha	2014	2018	0
LOS DATOS DE ESTA FILA NO CORRESPONDEN A UN SÓLO INDIVIDUO. PARA INTERPRETAR CORRÉCTAMENTE CONSULTE: https://www.universidata.es/anonimización	056	Universidad Rey Juan Carlos	2022	724	España	40.463667	-3.74922	150	Europa	39	Europa meridional	10	Valencia	46	Valencia/València	46250	VALÈNCIA	39.46997	-0.376286	H	Hombre	1991	6	Personal laboral	9	Profesor Visitante	2	Contrato de Duración Determinada	1	Dedicación a Tiempo Completo		1	Servicio Activo	N	1	Uno	724	España	40.463667	-3.74922	150	Europa	39	Europa meridional	028	Universidad Nacional de Educación a Distancia	2004	2004	0
LOS DATOS DE ESTA FILA NO CORRESPONDEN A UN SÓLO INDIVIDUO. PARA INTERPRETAR CORRÉCTAMENTE CONSULTE: https://www.universidata.es/anonimización	056	Universidad Rey Juan Carlos	2022	724	España	40.463667	-3.74922	150	Europa	39	Europa meridional	13	Madrid	28	Madrid	28005	ALCALÁ DE HENARES	40.48166	-3.364136	H	Hombre	1965	1	Funcionario de carrera	2	Profesor Titular de Universidad	8	Personal Funcionario\Personal eventual	1	Dedicación a Tiempo Completo		1	Servicio Activo	N	1	Uno	724	España	40.463667	-3.74922	150	Europa	39	Europa meridional	023	Universidad Autónoma de Madrid	1992	1992	0
LOS DATOS DE ESTA FILA NO CORRESPONDEN A UN SÓLO INDIVIDUO. PARA INTERPRETAR CORRÉCTAMENTE CONSULTE: https://www.universidata.es/anonimización	056	Universidad Rey Juan Carlos	2022	724	España	40.463667	-3.74922	150	Europa	39	Europa meridional	13	Madrid	28	Madrid	28140	SERRANILLOS DEL VALLE	40.20465	-3.885819	H	Hombre	1979	6	Personal laboral	6	Profesor Asociado	2	Contrato de Duración Determinada	2	Dedicación a Tiempo Parcial	8	1	Servicio Activo	N	0	No
LOS DATOS DE ESTA FILA NO CORRESPONDEN A UN SÓLO INDIVIDUO. PARA INTERPRETAR CORRÉCTAMENTE CONSULTE: https://www.universidata.es/anonimización	056	Universidad Rey Juan Carlos	2022	724	España	40.463667	-3.74922	150	Europa	39	Europa meridional	13	Madrid	28	Madrid	28079	MADRID	40.41669	-3.700346	H	Hombre	1964	1	Funcionario de carrera	1	Catedrático de Universidad	8	Personal Funcionario\Personal eventual	1	Dedicación a Tiempo Completo		1	Servicio Activo	N	1	Uno	724	España	40.463667	-3.74922	150	Europa	39	Europa meridional	010	Universidad Complutense de Madrid	2015	2015	0
LOS DATOS DE ESTA FILA NO CORRESPONDEN A UN SÓLO INDIVIDUO. PARA INTERPRETAR CORRÉCTAMENTE CONSULTE: https://www.universidata.es/anonimización	056	Universidad Rey Juan Carlos	2022	724	España	40.463667	-3.74922	150	Europa	39	Europa meridional	13	Madrid	28	Madrid	28058	FUENLABRADA	40.28387	-3.800329	H	Hombre	1983	1	Funcionario de carrera	2	Profesor Titular de Universidad	8	Personal Funcionario\Personal eventual	1	Dedicación a Tiempo Completo		1	Servicio Activo	N	0	No
LOS DATOS DE ESTA FILA NO CORRESPONDEN A UN SÓLO INDIVIDUO. PARA INTERPRETAR CORRÉCTAMENTE CONSULTE: https://www.universidata.es/anonimización	056	Universidad Rey Juan Carlos	2022	724	España	40.463667	-3.74922	150	Europa	39	Europa meridional	13	Madrid	28	Madrid	28079	MADRID	40.41669	-3.700346	H	Hombre	1983	1	Funcionario de carrera	2	Profesor Titular de Universidad	8	Personal Funcionario\Personal eventual	1	Dedicación a Tiempo Completo		1	Servicio Activo	N	0	No
LOS DATOS DE ESTA FILA NO CORRESPONDEN A UN SÓLO INDIVIDUO. PARA INTERPRETAR CORRÉCTAMENTE CONSULTE: https://www.universidata.es/anonimización	056	Universidad Rey Juan Carlos	2022	528	Países Bajos	52.132633	5.291266	150	Europa	155	Europa occidental	13	Madrid	28	Madrid	28079	MADRID	40.41669	-3.700346	H	Hombre	1979	1	Funcionario de carrera	2	Profesor Titular de Universidad	8	Personal Funcionario\Personal eventual	1	Dedicación a Tiempo Completo		1	Servicio Activo	N	1	Uno	724	España	40.463667	-3.74922	150	Europa	39	Europa meridional	010	Universidad Complutense de Madrid	2007	2008	0
LOS DATOS DE ESTA FILA NO CORRESPONDEN A UN SÓLO INDIVIDUO. PARA INTERPRETAR CORRÉCTAMENTE CONSULTE: https://www.universidata.es/anonimización	056	Universidad Rey Juan Carlos	2022	724	España	40.463667	-3.74922	150	Europa	39	Europa meridional	13	Madrid	28	Madrid	28079	MADRID	40.41669	-3.700346	H	Hombre	1966	6	Personal laboral	5	Profesor Contratado Doctor	1	Contrato Indefinido o Fijo	1	Dedicación a Tiempo Completo		1	Servicio Activo	N	1	Uno	724	España	40.463667	-3.74922	150	Europa	39	Europa meridional	010	Universidad Complutense de Madrid	1994	1995	0
LOS DATOS DE ESTA FILA NO CORRESPONDEN A UN SÓLO INDIVIDUO. PARA INTERPRETAR CORRÉCTAMENTE CONSULTE: https://www.universidata.es/anonimización	056	Universidad Rey Juan Carlos	2022	724	España	40.463667	-3.74922	150	Europa	39	Europa meridional	13	Madrid	28	Madrid	28013	ARANJUEZ	40.03209	-3.603288	H	Hombre	1992	6	Personal laboral	9	Profesor Visitante	1	Contrato Indefinido o Fijo	1	Dedicación a Tiempo Completo		1	Servicio Activo	N	0	No
LOS DATOS DE ESTA FILA NO CORRESPONDEN A UN SÓLO INDIVIDUO. PARA INTERPRETAR CORRÉCTAMENTE CONSULTE: https://www.universidata.es/anonimización	056	Universidad Rey Juan Carlos	2022	724	España	40.463667	-3.74922	150	Europa	39	Europa meridional	13	Madrid	28	Madrid	28079	MADRID	40.41669	-3.700346	H	Hombre	1968	6	Personal laboral	5	Profesor Contratado Doctor	1	Contrato Indefinido o Fijo	1	Dedicación a Tiempo Completo		1	Servicio Activo	N	0	No
LOS DATOS DE ESTA FILA NO CORRESPONDEN A UN SÓLO INDIVIDUO. PARA INTERPRETAR CORRÉCTAMENTE CONSULTE: https://www.universidata.es/anonimización	056	Universidad Rey Juan Carlos	2022	724	España	40.463667	-3.74922	150	Europa	39	Europa meridional	13	Madrid	28	Madrid	28079	MADRID	40.41669	-3.700346	H	Hombre	1955	6	Personal laboral	5	Profesor Contratado Doctor	1	Contrato Indefinido o Fijo	1	Dedicación a Tiempo Completo		1	Servicio Activo	N	1	Uno	724	España	40.463667	-3.74922	150	Europa	39	Europa meridional	023	Universidad Autónoma de Madrid	1990	1991	0
LOS DATOS DE ESTA FILA NO CORRESPONDEN A UN SÓLO INDIVIDUO. PARA INTERPRETAR CORRÉCTAMENTE CONSULTE: https://www.universidata.es/anonimización	056	Universidad Rey Juan Carlos	2022	724	España	40.463667	-3.74922	150	Europa	39	Europa meridional	13	Madrid	28	Madrid	28080	MAJADAHONDA	40.47283	-3.872304	H	Hombre	1974	6	Personal laboral	6	Profesor Asociado	2	Contrato de Duración Determinada	2	Dedicación a Tiempo Parcial	12	1	Servicio Activo	N	1	Uno	724	España	40.463667	-3.74922	150	Europa	39	Europa meridional	048	Universidad de Almería	1998	1998	0
LOS DATOS DE ESTA FILA NO CORRESPONDEN A UN SÓLO INDIVIDUO. PARA INTERPRETAR CORRÉCTAMENTE CONSULTE: https://www.universidata.es/anonimización	056	Universidad Rey Juan Carlos	2022	724	España	40.463667	-3.74922	150	Europa	39	Europa meridional	13	Madrid	28	Madrid	28079	MADRID	40.41669	-3.700346	H	Hombre	1977	6	Personal laboral	9	Profesor Visitante	2	Contrato de Duración Determinada	1	Dedicación a Tiempo Completo		1	Servicio Activo	S	1	Uno	724	España	40.463667	-3.74922	150	Europa	39	Europa meridional	010	Universidad Complutense de Madrid	1983	1983	0
LOS DATOS DE ESTA FILA NO CORRESPONDEN A UN SÓLO INDIVIDUO. PARA INTERPRETAR CORRÉCTAMENTE CONSULTE: https://www.universidata.es/anonimización	056	Universidad Rey Juan Carlos	2022	724	España	40.463667	-3.74922	150	Europa	39	Europa meridional	13	Madrid	28	Madrid	28079	MADRID	40.41669	-3.700346	H	Hombre	1959	4	Funcionario Interino	2	Profesor Titular de Universidad	8	Personal Funcionario\Personal eventual	1	Dedicación a Tiempo Completo		1	Servicio Activo	S	0	No
LOS DATOS DE ESTA FILA NO CORRESPONDEN A UN SÓLO INDIVIDUO. PARA INTERPRETAR CORRÉCTAMENTE CONSULTE: https://www.universidata.es/anonimización	056	Universidad Rey Juan Carlos	2022	724	España	40.463667	-3.74922	150	Europa	39	Europa meridional	13	Madrid	28	Madrid	28079	MADRID	40.41669	-3.700346	H	Hombre	1966	6	Personal laboral	5	Profesor Contratado Doctor	1	Contrato Indefinido o Fijo	1	Dedicación a Tiempo Completo		1	Servicio Activo	N	1	Uno	724	España	40.463667	-3.74922	150	Europa	39	Europa meridional	019	Universidad de Valladolid	2016	2016	0
LOS DATOS DE ESTA FILA NO CORRESPONDEN A UN SÓLO INDIVIDUO. PARA INTERPRETAR CORRÉCTAMENTE CONSULTE: https://www.universidata.es/anonimización	056	Universidad Rey Juan Carlos	2022	724	España	40.463667	-3.74922	150	Europa	39	Europa meridional	8	Castilla La Mancha	19	Guadalajara	19071	CASAR, EL	40.7035	-3.423473	H	Hombre	1974	1	Funcionario de carrera	2	Profesor Titular de Universidad	8	Personal Funcionario\Personal eventual	1	Dedicación a Tiempo Completo		1	Servicio Activo	N	1	Uno	724	España	40.463667	-3.74922	150	Europa	39	Europa meridional	056	Universidad Rey Juan Carlos	2019	2020	0
LOS DATOS DE ESTA FILA NO CORRESPONDEN A UN SÓLO INDIVIDUO. PARA INTERPRETAR CORRÉCTAMENTE CONSULTE: https://www.universidata.es/anonimización	056	Universidad Rey Juan Carlos	2022	724	España	40.463667	-3.74922	150	Europa	39	Europa meridional	13	Madrid	28	Madrid	28079	MADRID	40.41669	-3.700346	H	Hombre	1982	6	Personal laboral	5	Profesor Contratado Doctor	1	Contrato Indefinido o Fijo	1	Dedicación a Tiempo Completo		1	Servicio Activo	N	1	Uno	724	España	40.463667	-3.74922	150	Europa	39	Europa meridional	010	Universidad Complutense de Madrid	2008	2008	0
LOS DATOS DE ESTA FILA NO CORRESPONDEN A UN SÓLO INDIVIDUO. PARA INTERPRETAR CORRÉCTAMENTE CONSULTE: https://www.universidata.es/anonimización	056	Universidad Rey Juan Carlos	2022	724	España	40.463667	-3.74922	150	Europa	39	Europa meridional	13	Madrid	28	Madrid	28079	MADRID	40.41669	-3.700346	M	Mujer	1969	6	Personal laboral	5	Profesor Contratado Doctor	1	Contrato Indefinido o Fijo	1	Dedicación a Tiempo Completo		1	Servicio Activo	N	1	Uno	724	España	40.463667	-3.74922	150	Europa	39	Europa meridional	048	Universidad de Almería	2003	2003	0
LOS DATOS DE ESTA FILA NO CORRESPONDEN A UN SÓLO INDIVIDUO. PARA INTERPRETAR CORRÉCTAMENTE CONSULTE: https://www.universidata.es/anonimización	056	Universidad Rey Juan Carlos	2022	724	España	40.463667	-3.74922	150	Europa	39	Europa meridional	13	Madrid	28	Madrid	28079	MADRID	40.41669	-3.700346	M	Mujer	1975	6	Personal laboral	5	Profesor Contratado Doctor	1	Contrato Indefinido o Fijo	1	Dedicación a Tiempo Completo		1	Servicio Activo	N	1	Uno	724	España	40.463667	-3.74922	150	Europa	39	Europa meridional	056	Universidad Rey Juan Carlos	2011		0
LOS DATOS DE ESTA FILA NO CORRESPONDEN A UN SÓLO INDIVIDUO. PARA INTERPRETAR CORRÉCTAMENTE CONSULTE: https://www.universidata.es/anonimización	056	Universidad Rey Juan Carlos	2022	724	España	40.463667	-3.74922	150	Europa	39	Europa meridional	11	Extremadura	10	Cáceres	10037	CÁCERES	39.47618	-6.37076	M	Mujer	1979	6	Personal laboral	6	Profesor Asociado	2	Contrato de Duración Determinada	2	Dedicación a Tiempo Parcial	8	1	Servicio Activo	N	0	No
LOS DATOS DE ESTA FILA NO CORRESPONDEN A UN SÓLO INDIVIDUO. PARA INTERPRETAR CORRÉCTAMENTE CONSULTE: https://www.universidata.es/anonimización	056	Universidad Rey Juan Carlos	2022	724	España	40.463667	-3.74922	150	Europa	39	Europa meridional	11	Extremadura	6	Badajoz	06095	OLIVENZA	38.68164	-7.101516	M	Mujer	1971	6	Personal laboral	6	Profesor Asociado	1	Contrato Indefinido o Fijo	2	Dedicación a Tiempo Parcial	12	1	Servicio Activo	S	1	Uno	724	España	40.463667	-3.74922	150	Europa	39	Europa meridional	056	Universidad Rey Juan Carlos	2020		0
LOS DATOS DE ESTA FILA NO CORRESPONDEN A UN SÓLO INDIVIDUO. PARA INTERPRETAR CORRÉCTAMENTE CONSULTE: https://www.universidata.es/anonimización	056	Universidad Rey Juan Carlos	2022	724	España	40.463667	-3.74922	150	Europa	39	Europa meridional	8	Castilla La Mancha	16	Cuenca	16203	TARANCÓN	40.01054	-3.006447	M	Mujer	1980	6	Personal laboral	4	Profesor Ayudante Doctor	2	Contrato de Duración Determinada	1	Dedicación a Tiempo Completo		1	Servicio Activo	N	0	No
LOS DATOS DE ESTA FILA NO CORRESPONDEN A UN SÓLO INDIVIDUO. PARA INTERPRETAR CORRÉCTAMENTE CONSULTE: https://www.universidata.es/anonimización	056	Universidad Rey Juan Carlos	2022	724	España	40.463667	-3.74922	150	Europa	39	Europa meridional	13	Madrid	28	Madrid	28079	MADRID	40.41669	-3.700346	M	Mujer	1960	6	Personal laboral	9	Profesor Visitante	2	Contrato de Duración Determinada	1	Dedicación a Tiempo Completo		1	Servicio Activo	N	1	Uno	724	España	40.463667	-3.74922	150	Europa	39	Europa meridional	010	Universidad Complutense de Madrid	1998	1998	0
LOS DATOS DE ESTA FILA NO CORRESPONDEN A UN SÓLO INDIVIDUO. PARA INTERPRETAR CORRÉCTAMENTE CONSULTE: https://www.universidata.es/anonimización	056	Universidad Rey Juan Carlos	2022	724	España	40.463667	-3.74922	150	Europa	39	Europa meridional	13	Madrid	28	Madrid	28079	MADRID	40.41669	-3.700346	M	Mujer	1969	1	Funcionario de carrera	2	Profesor Titular de Universidad	8	Personal Funcionario\Personal eventual	1	Dedicación a Tiempo Completo		1	Servicio Activo	N	0	No
LOS DATOS DE ESTA FILA NO CORRESPONDEN A UN SÓLO INDIVIDUO. PARA INTERPRETAR CORRÉCTAMENTE CONSULTE: https://www.universidata.es/anonimización	056	Universidad Rey Juan Carlos	2022	724	España	40.463667	-3.74922	150	Europa	39	Europa meridional	13	Madrid	28	Madrid	28082	MANZANARES EL REAL	40.72705	-3.864914	M	Mujer	1970	6	Personal laboral	9	Profesor Visitante	1	Contrato Indefinido o Fijo	1	Dedicación a Tiempo Completo		1	Servicio Activo	N	1	Uno	724	España	40.463667	-3.74922	150	Europa	39	Europa meridional	010	Universidad Complutense de Madrid	1997	1998	0
LOS DATOS DE ESTA FILA NO CORRESPONDEN A UN SÓLO INDIVIDUO. PARA INTERPRETAR CORRÉCTAMENTE CONSULTE: https://www.universidata.es/anonimización	056	Universidad Rey Juan Carlos	2022	724	España	40.463667	-3.74922	150	Europa	39	Europa meridional	13	Madrid	28	Madrid	28022	BOADILLA DEL MONTE	40.40525	-3.876992	M	Mujer	1982	6	Personal laboral	5	Profesor Contratado Doctor	1	Contrato Indefinido o Fijo	1	Dedicación a Tiempo Completo		1	Servicio Activo	N	1	Uno	724	España	40.463667	-3.74922	150	Europa	39	Europa meridional	056	Universidad Rey Juan Carlos	2012	2014	0
LOS DATOS DE ESTA FILA NO CORRESPONDEN A UN SÓLO INDIVIDUO. PARA INTERPRETAR CORRÉCTAMENTE CONSULTE: https://www.universidata.es/anonimización	056	Universidad Rey Juan Carlos	2022	724	España	40.463667	-3.74922	150	Europa	39	Europa meridional	13	Madrid	28	Madrid	28079	MADRID	40.41669	-3.700346	M	Mujer	1991	6	Personal laboral	9	Profesor Visitante	1	Contrato Indefinido o Fijo	1	Dedicación a Tiempo Completo		1	Servicio Activo	N	1	Uno	724	España	40.463667	-3.74922	150	Europa	39	Europa meridional	010	Universidad Complutense de Madrid	1998	1998	0
LOS DATOS DE ESTA FILA NO CORRESPONDEN A UN SÓLO INDIVIDUO. PARA INTERPRETAR CORRÉCTAMENTE CONSULTE: https://www.universidata.es/anonimización	056	Universidad Rey Juan Carlos	2022	724	España	40.463667	-3.74922	150	Europa	39	Europa meridional	13	Madrid	28	Madrid	28079	MADRID	40.41669	-3.700346	M	Mujer	1959	6	Personal laboral	9	Profesor Visitante	1	Contrato Indefinido o Fijo	1	Dedicación a Tiempo Completo		1	Servicio Activo	N	1	Uno	724	España	40.463667	-3.74922	150	Europa	39	Europa meridional	065	Universidad Camilo José Cela	2013		0
LOS DATOS DE ESTA FILA NO CORRESPONDEN A UN SÓLO INDIVIDUO. PARA INTERPRETAR CORRÉCTAMENTE CONSULTE: https://www.universidata.es/anonimización	056	Universidad Rey Juan Carlos	2022	724	España	40.463667	-3.74922	150	Europa	39	Europa meridional	13	Madrid	28	Madrid	28007	ALCORCÓN	40.34912	-3.828811	M	Mujer	1970	4	Funcionario Interino	2	Profesor Titular de Universidad	8	Personal Funcionario\Personal eventual	1	Dedicación a Tiempo Completo		1	Servicio Activo	N	1	Uno	724	España	40.463667	-3.74922	150	Europa	39	Europa meridional	056	Universidad Rey Juan Carlos	2017	2019	0
LOS DATOS DE ESTA FILA NO CORRESPONDEN A UN SÓLO INDIVIDUO. PARA INTERPRETAR CORRÉCTAMENTE CONSULTE: https://www.universidata.es/anonimización	056	Universidad Rey Juan Carlos	2022	724	España	40.463667	-3.74922	150	Europa	39	Europa meridional	7	Castilla León	37	Salamanca	37274	SALAMANCA	40.96497	-5.663047	M	Mujer	1981	6	Personal laboral	6	Profesor Asociado	2	Contrato de Duración Determinada	2	Dedicación a Tiempo Parcial	12	1	Servicio Activo	S	1	Uno	724	España	40.463667	-3.74922	150	Europa	39	Europa meridional	010	Universidad Complutense de Madrid	1994	1996	0
LOS DATOS DE ESTA FILA NO CORRESPONDEN A UN SÓLO INDIVIDUO. PARA INTERPRETAR CORRÉCTAMENTE CONSULTE: https://www.universidata.es/anonimización	056	Universidad Rey Juan Carlos	2022	724	España	40.463667	-3.74922	150	Europa	39	Europa meridional	13	Madrid	28	Madrid	28079	MADRID	40.41669	-3.700346	M	Mujer	1960	6	Personal laboral	5	Profesor Contratado Doctor	1	Contrato Indefinido o Fijo	1	Dedicación a Tiempo Completo		1	Servicio Activo	N	1	Uno	724	España	40.463667	-3.74922	150	Europa	39	Europa meridional	056	Universidad Rey Juan Carlos	2012		0
LOS DATOS DE ESTA FILA NO CORRESPONDEN A UN SÓLO INDIVIDUO. PARA INTERPRETAR CORRÉCTAMENTE CONSULTE: https://www.universidata.es/anonimización	056	Universidad Rey Juan Carlos	2022	724	España	40.463667	-3.74922	150	Europa	39	Europa meridional	13	Madrid	28	Madrid	28079	MADRID	40.41669	-3.700346	M	Mujer	1968	1	Funcionario de carrera	1	Catedrático de Universidad	8	Personal Funcionario\Personal eventual	1	Dedicación a Tiempo Completo		1	Servicio Activo	N	1	Uno	724	España	40.463667	-3.74922	150	Europa	39	Europa meridional	010	Universidad Complutense de Madrid	1991	1992	0
LOS DATOS DE ESTA FILA NO CORRESPONDEN A UN SÓLO INDIVIDUO. PARA INTERPRETAR CORRÉCTAMENTE CONSULTE: https://www.universidata.es/anonimización	056	Universidad Rey Juan Carlos	2022	724	España	40.463667	-3.74922	150	Europa	39	Europa meridional	13	Madrid	28	Madrid	28013	ARANJUEZ	40.03209	-3.603288	M	Mujer	1973	6	Personal laboral	5	Profesor Contratado Doctor	1	Contrato Indefinido o Fijo	1	Dedicación a Tiempo Completo		1	Servicio Activo	N	1	Uno	724	España	40.463667	-3.74922	150	Europa	39	Europa meridional	052	Universidad Antonio de Nebrija	2009		0
LOS DATOS DE ESTA FILA NO CORRESPONDEN A UN SÓLO INDIVIDUO. PARA INTERPRETAR CORRÉCTAMENTE CONSULTE: https://www.universidata.es/anonimización	056	Universidad Rey Juan Carlos	2022	724	España	40.463667	-3.74922	150	Europa	39	Europa meridional	8	Castilla La Mancha	45	Toledo	45161	SESEÑA	40.10443	-3.697418	M	Mujer	1977	6	Personal laboral	5	Profesor Contratado Doctor	1	Contrato Indefinido o Fijo	1	Dedicación a Tiempo Completo		1	Servicio Activo	N	1	Uno	724	España	40.463667	-3.74922	150	Europa	39	Europa meridional	010	Universidad Complutense de Madrid	1999	1999	0
LOS DATOS DE ESTA FILA NO CORRESPONDEN A UN SÓLO INDIVIDUO. PARA INTERPRETAR CORRÉCTAMENTE CONSULTE: https://www.universidata.es/anonimización	056	Universidad Rey Juan Carlos	2022	724	España	40.463667	-3.74922	150	Europa	39	Europa meridional	13	Madrid	28	Madrid	28079	MADRID	40.41669	-3.700346	M	Mujer	1987	6	Personal laboral	6	Profesor Asociado	1	Contrato Indefinido o Fijo	2	Dedicación a Tiempo Parcial	12	1	Servicio Activo	N	1	Uno	724	España	40.463667	-3.74922	150	Europa	39	Europa meridional	056	Universidad Rey Juan Carlos	2017		0
LOS DATOS DE ESTA FILA NO CORRESPONDEN A UN SÓLO INDIVIDUO. PARA INTERPRETAR CORRÉCTAMENTE CONSULTE: https://www.universidata.es/anonimización	056	Universidad Rey Juan Carlos	2022	724	España	40.463667	-3.74922	150	Europa	39	Europa meridional	13	Madrid	28	Madrid	28127	ROZAS DE MADRID, LAS	40.49286	-3.875462	M	Mujer	1968	6	Personal laboral	9	Profesor Visitante	1	Contrato Indefinido o Fijo	1	Dedicación a Tiempo Completo		1	Servicio Activo	N	1	Uno	724	España	40.463667	-3.74922	150	Europa	39	Europa meridional	056	Universidad Rey Juan Carlos	2020		0
LOS DATOS DE ESTA FILA NO CORRESPONDEN A UN SÓLO INDIVIDUO. PARA INTERPRETAR CORRÉCTAMENTE CONSULTE: https://www.universidata.es/anonimización	056	Universidad Rey Juan Carlos	2022	724	España	40.463667	-3.74922	150	Europa	39	Europa meridional	13	Madrid	28	Madrid	28092	MÓSTOLES	40.32277	-3.865741	M	Mujer	1970	6	Personal laboral	5	Profesor Contratado Doctor	1	Contrato Indefinido o Fijo	1	Dedicación a Tiempo Completo		1	Servicio Activo	N	1	Uno	724	España	40.463667	-3.74922	150	Europa	39	Europa meridional	010	Universidad Complutense de Madrid	2012	2013	0
LOS DATOS DE ESTA FILA NO CORRESPONDEN A UN SÓLO INDIVIDUO. PARA INTERPRETAR CORRÉCTAMENTE CONSULTE: https://www.universidata.es/anonimización	056	Universidad Rey Juan Carlos	2022	724	España	40.463667	-3.74922	150	Europa	39	Europa meridional	13	Madrid	28	Madrid	28079	MADRID	40.41669	-3.700346	M	Mujer	1991	6	Personal laboral	6	Profesor Asociado	2	Contrato de Duración Determinada	2	Dedicación a Tiempo Parcial	12	1	Servicio Activo	N	0	No
LOS DATOS DE ESTA FILA NO CORRESPONDEN A UN SÓLO INDIVIDUO. PARA INTERPRETAR CORRÉCTAMENTE CONSULTE: https://www.universidata.es/anonimización	056	Universidad Rey Juan Carlos	2022	724	España	40.463667	-3.74922	150	Europa	39	Europa meridional	13	Madrid	28	Madrid	28079	MADRID	40.41669	-3.700346	M	Mujer	1973	6	Personal laboral	4	Profesor Ayudante Doctor	2	Contrato de Duración Determinada	1	Dedicación a Tiempo Completo		1	Servicio Activo	S	1	Uno	724	España	40.463667	-3.74922	150	Europa	39	Europa meridional	056	Universidad Rey Juan Carlos	2009		0
LOS DATOS DE ESTA FILA NO CORRESPONDEN A UN SÓLO INDIVIDUO. PARA INTERPRETAR CORRÉCTAMENTE CONSULTE: https://www.universidata.es/anonimización	056	Universidad Rey Juan Carlos	2022	724	España	40.463667	-3.74922	150	Europa	39	Europa meridional	13	Madrid	28	Madrid	28079	MADRID	40.41669	-3.700346	M	Mujer	1965	1	Funcionario de carrera	2	Profesor Titular de Universidad	8	Personal Funcionario\Personal eventual	1	Dedicación a Tiempo Completo		1	Servicio Activo	N	0	No
LOS DATOS DE ESTA FILA NO CORRESPONDEN A UN SÓLO INDIVIDUO. PARA INTERPRETAR CORRÉCTAMENTE CONSULTE: https://www.universidata.es/anonimización	056	Universidad Rey Juan Carlos	2022	724	España	40.463667	-3.74922	150	Europa	39	Europa meridional	13	Madrid	28	Madrid	28079	MADRID	40.41669	-3.700346	M	Mujer	1979	6	Personal laboral	5	Profesor Contratado Doctor	1	Contrato Indefinido o Fijo	1	Dedicación a Tiempo Completo		1	Servicio Activo	N	1	Uno	724	España	40.463667	-3.74922	150	Europa	39	Europa meridional	056	Universidad Rey Juan Carlos	2010		0
LOS DATOS DE ESTA FILA NO CORRESPONDEN A UN SÓLO INDIVIDUO. PARA INTERPRETAR CORRÉCTAMENTE CONSULTE: https://www.universidata.es/anonimización	056	Universidad Rey Juan Carlos	2022	724	España	40.463667	-3.74922	150	Europa	39	Europa meridional	13	Madrid	28	Madrid	28047	COLLADO VILLALBA	40.62725	-4.008587	M	Mujer	1988	1	Funcionario de carrera	2	Profesor Titular de Universidad	8	Personal Funcionario\Personal eventual	1	Dedicación a Tiempo Completo		1	Servicio Activo	N	1	Uno	724	España	40.463667	-3.74922	150	Europa	39	Europa meridional	056	Universidad Rey Juan Carlos	2009	2009	0
LOS DATOS DE ESTA FILA NO CORRESPONDEN A UN SÓLO INDIVIDUO. PARA INTERPRETAR CORRÉCTAMENTE CONSULTE: https://www.universidata.es/anonimización	056	Universidad Rey Juan Carlos	2022	724	España	40.463667	-3.74922	150	Europa	39	Europa meridional	13	Madrid	28	Madrid	28079	MADRID	40.41669	-3.700346	M	Mujer	1980	1	Funcionario de carrera	1	Catedrático de Universidad	8	Personal Funcionario\Personal eventual	1	Dedicación a Tiempo Completo		1	Servicio Activo	N	1	Uno	724	España	40.463667	-3.74922	150	Europa	39	Europa meridional	056	Universidad Rey Juan Carlos	2011	2012	0
LOS DATOS DE ESTA FILA NO CORRESPONDEN A UN SÓLO INDIVIDUO. PARA INTERPRETAR CORRÉCTAMENTE CONSULTE: https://www.universidata.es/anonimización	056	Universidad Rey Juan Carlos	2022	724	España	40.463667	-3.74922	150	Europa	39	Europa meridional	13	Madrid	28	Madrid	28080	MAJADAHONDA	40.47283	-3.872304	M	Mujer	1974	6	Personal laboral	5	Profesor Contratado Doctor	1	Contrato Indefinido o Fijo	1	Dedicación a Tiempo Completo		1	Servicio Activo	S	0	No
LOS DATOS DE ESTA FILA NO CORRESPONDEN A UN SÓLO INDIVIDUO. PARA INTERPRETAR CORRÉCTAMENTE CONSULTE: https://www.universidata.es/anonimización	056	Universidad Rey Juan Carlos	2022	724	España	40.463667	-3.74922	150	Europa	39	Europa meridional	13	Madrid	28	Madrid	28013	ARANJUEZ	40.03209	-3.603288	M	Mujer	1975	6	Personal laboral	9	Profesor Visitante	1	Contrato Indefinido o Fijo	1	Dedicación a Tiempo Completo		1	Servicio Activo	N	0	No
LOS DATOS DE ESTA FILA NO CORRESPONDEN A UN SÓLO INDIVIDUO. PARA INTERPRETAR CORRÉCTAMENTE CONSULTE: https://www.universidata.es/anonimización	056	Universidad Rey Juan Carlos	2022	724	España	40.463667	-3.74922	150	Europa	39	Europa meridional	13	Madrid	28	Madrid	28181	VILLAVICIOSA DE ODÓN	40.3571	-3.90059	M	Mujer	1987	6	Personal laboral	5	Profesor Contratado Doctor	1	Contrato Indefinido o Fijo	1	Dedicación a Tiempo Completo		1	Servicio Activo	N	0	No
LOS DATOS DE ESTA FILA NO CORRESPONDEN A UN SÓLO INDIVIDUO. PARA INTERPRETAR CORRÉCTAMENTE CONSULTE: https://www.universidata.es/anonimización	056	Universidad Rey Juan Carlos	2022	724	España	40.463667	-3.74922	150	Europa	39	Europa meridional	13	Madrid	28	Madrid	28903	TRES CANTOS	40.59907	-3.712258	M	Mujer	1970	6	Personal laboral	6	Profesor Asociado	2	Contrato de Duración Determinada	2	Dedicación a Tiempo Parcial	6	1	Servicio Activo	N	1	Uno	724	España	40.463667	-3.74922	150	Europa	39	Europa meridional	010	Universidad Complutense de Madrid	1998		0
LOS DATOS DE ESTA FILA NO CORRESPONDEN A UN SÓLO INDIVIDUO. PARA INTERPRETAR CORRÉCTAMENTE CONSULTE: https://www.universidata.es/anonimización	056	Universidad Rey Juan Carlos	2022	428	Letonia	56.879635	24.603189	150	Europa	154	Europa septentrional	13	Madrid	28	Madrid	28022	BOADILLA DEL MONTE	40.40525	-3.876992	M	Mujer	1989	1	Funcionario de carrera	2	Profesor Titular de Universidad	8	Personal Funcionario\Personal eventual	1	Dedicación a Tiempo Completo		1	Servicio Activo	N	1	Uno	724	España	40.463667	-3.74922	150	Europa	39	Europa meridional	011	Universidad de Málaga	2016		0
LOS DATOS DE ESTA FILA NO CORRESPONDEN A UN SÓLO INDIVIDUO. PARA INTERPRETAR CORRÉCTAMENTE CONSULTE: https://www.universidata.es/anonimización	056	Universidad Rey Juan Carlos	2022	724	España	40.463667	-3.74922	150	Europa	39	Europa meridional	1	Andalucía	4	Almería	04013	ALMERÍA	36.84016	-2.467922	M	Mujer	1978	6	Personal laboral	6	Profesor Asociado	1	Contrato Indefinido o Fijo	2	Dedicación a Tiempo Parcial	12	1	Servicio Activo	N	1	Uno	724	España	40.463667	-3.74922	150	Europa	39	Europa meridional	010	Universidad Complutense de Madrid	2022		1
LOS DATOS DE ESTA FILA NO CORRESPONDEN A UN SÓLO INDIVIDUO. PARA INTERPRETAR CORRÉCTAMENTE CONSULTE: https://www.universidata.es/anonimización	056	Universidad Rey Juan Carlos	2022	724	España	40.463667	-3.74922	150	Europa	39	Europa meridional	13	Madrid	28	Madrid	28058	FUENLABRADA	40.28387	-3.800329	M	Mujer	1976	6	Personal laboral	6	Profesor Asociado	1	Contrato Indefinido o Fijo	2	Dedicación a Tiempo Parcial	8	1	Servicio Activo	N	1	Uno	724	España	40.463667	-3.74922	150	Europa	39	Europa meridional	056	Universidad Rey Juan Carlos	2015	2015	0
LOS DATOS DE ESTA FILA NO CORRESPONDEN A UN SÓLO INDIVIDUO. PARA INTERPRETAR CORRÉCTAMENTE CONSULTE: https://www.universidata.es/anonimización	056	Universidad Rey Juan Carlos	2022	724	España	40.463667	-3.74922	150	Europa	39	Europa meridional	13	Madrid	28	Madrid	28079	MADRID	40.41669	-3.700346	M	Mujer	1974	1	Funcionario de carrera	2	Profesor Titular de Universidad	8	Personal Funcionario\Personal eventual	1	Dedicación a Tiempo Completo		1	Servicio Activo	N	1	Uno	724	España	40.463667	-3.74922	150	Europa	39	Europa meridional	056	Universidad Rey Juan Carlos	2002	2002	0
LOS DATOS DE ESTA FILA NO CORRESPONDEN A UN SÓLO INDIVIDUO. PARA INTERPRETAR CORRÉCTAMENTE CONSULTE: https://www.universidata.es/anonimización	056	Universidad Rey Juan Carlos	2022	724	España	40.463667	-3.74922	150	Europa	39	Europa meridional	13	Madrid	28	Madrid	28079	MADRID	40.41669	-3.700346	M	Mujer	1966	4	Funcionario Interino	2	Profesor Titular de Universidad	8	Personal Funcionario\Personal eventual	1	Dedicación a Tiempo Completo		1	Servicio Activo	N	0	No
LOS DATOS DE ESTA FILA NO CORRESPONDEN A UN SÓLO INDIVIDUO. PARA INTERPRETAR CORRÉCTAMENTE CONSULTE: https://www.universidata.es/anonimización	056	Universidad Rey Juan Carlos	2022	724	España	40.463667	-3.74922	150	Europa	39	Europa meridional	13	Madrid	28	Madrid	28079	MADRID	40.41669	-3.700346	M	Mujer	1973	6	Personal laboral	9	Profesor Visitante	1	Contrato Indefinido o Fijo	1	Dedicación a Tiempo Completo		1	Servicio Activo	N	0	No
LOS DATOS DE ESTA FILA NO CORRESPONDEN A UN SÓLO INDIVIDUO. PARA INTERPRETAR CORRÉCTAMENTE CONSULTE: https://www.universidata.es/anonimización	056	Universidad Rey Juan Carlos	2022	724	España	40.463667	-3.74922	150	Europa	39	Europa meridional	13	Madrid	28	Madrid	28079	MADRID	40.41669	-3.700346	M	Mujer	1961	4	Funcionario Interino	2	Profesor Titular de Universidad	8	Personal Funcionario\Personal eventual	1	Dedicación a Tiempo Completo		1	Servicio Activo	N	1	Uno	724	España	40.463667	-3.74922	150	Europa	39	Europa meridional	056	Universidad Rey Juan Carlos	2004	2004	0
LOS DATOS DE ESTA FILA NO CORRESPONDEN A UN SÓLO INDIVIDUO. PARA INTERPRETAR CORRÉCTAMENTE CONSULTE: https://www.universidata.es/anonimización	056	Universidad Rey Juan Carlos	2022	724	España	40.463667	-3.74922	150	Europa	39	Europa meridional	13	Madrid	28	Madrid	28079	MADRID	40.41669	-3.700346	M	Mujer	1970	6	Personal laboral	5	Profesor Contratado Doctor	1	Contrato Indefinido o Fijo	1	Dedicación a Tiempo Completo		1	Servicio Activo	N	1	Uno	724	España	40.463667	-3.74922	150	Europa	39	Europa meridional	023	Universidad Autónoma de Madrid	2008	2008	0
LOS DATOS DE ESTA FILA NO CORRESPONDEN A UN SÓLO INDIVIDUO. PARA INTERPRETAR CORRÉCTAMENTE CONSULTE: https://www.universidata.es/anonimización	056	Universidad Rey Juan Carlos	2022	724	España	40.463667	-3.74922	150	Europa	39	Europa meridional	13	Madrid	28	Madrid	28079	MADRID	40.41669	-3.700346	M	Mujer	1981	6	Personal laboral	5	Profesor Contratado Doctor	1	Contrato Indefinido o Fijo	1	Dedicación a Tiempo Completo		1	Servicio Activo	N	0	No
LOS DATOS DE ESTA FILA NO CORRESPONDEN A UN SÓLO INDIVIDUO. PARA INTERPRETAR CORRÉCTAMENTE CONSULTE: https://www.universidata.es/anonimización	056	Universidad Rey Juan Carlos	2022	724	España	40.463667	-3.74922	150	Europa	39	Europa meridional	13	Madrid	28	Madrid	28065	GETAFE	40.30498	-3.732677	M	Mujer	1983	6	Personal laboral	5	Profesor Contratado Doctor	1	Contrato Indefinido o Fijo	1	Dedicación a Tiempo Completo		1	Servicio Activo	N	1	Uno	724	España	40.463667	-3.74922	150	Europa	39	Europa meridional	010	Universidad Complutense de Madrid	2009	2009	0
LOS DATOS DE ESTA FILA NO CORRESPONDEN A UN SÓLO INDIVIDUO. PARA INTERPRETAR CORRÉCTAMENTE CONSULTE: https://www.universidata.es/anonimización	056	Universidad Rey Juan Carlos	2022	724	España	40.463667	-3.74922	150	Europa	39	Europa meridional	13	Madrid	28	Madrid	28127	ROZAS DE MADRID, LAS	40.49286	-3.875462	M	Mujer	1993	6	Personal laboral	5	Profesor Contratado Doctor	1	Contrato Indefinido o Fijo	1	Dedicación a Tiempo Completo		1	Servicio Activo	N	0	No
LOS DATOS DE ESTA FILA NO CORRESPONDEN A UN SÓLO INDIVIDUO. PARA INTERPRETAR CORRÉCTAMENTE CONSULTE: https://www.universidata.es/anonimización	056	Universidad Rey Juan Carlos	2022	724	España	40.463667	-3.74922	150	Europa	39	Europa meridional	13	Madrid	28	Madrid	28127	ROZAS DE MADRID, LAS	40.49286	-3.875462	M	Mujer	1962	1	Funcionario de carrera	2	Profesor Titular de Universidad	8	Personal Funcionario\Personal eventual	1	Dedicación a Tiempo Completo		1	Servicio Activo	N	1	Uno	724	España	40.463667	-3.74922	150	Europa	39	Europa meridional	056	Universidad Rey Juan Carlos	2022		0
LOS DATOS DE ESTA FILA NO CORRESPONDEN A UN SÓLO INDIVIDUO. PARA INTERPRETAR CORRÉCTAMENTE CONSULTE: https://www.universidata.es/anonimización	056	Universidad Rey Juan Carlos	2022	724	España	40.463667	-3.74922	150	Europa	39	Europa meridional	13	Madrid	28	Madrid	28080	MAJADAHONDA	40.47283	-3.872304	M	Mujer	1971	6	Personal laboral	9	Profesor Visitante	2	Contrato de Duración Determinada	1	Dedicación a Tiempo Completo		1	Servicio Activo	N	1	Uno	724	España	40.463667	-3.74922	150	Europa	39	Europa meridional	056	Universidad Rey Juan Carlos	2003		0
LOS DATOS DE ESTA FILA NO CORRESPONDEN A UN SÓLO INDIVIDUO. PARA INTERPRETAR CORRÉCTAMENTE CONSULTE: https://www.universidata.es/anonimización	056	Universidad Rey Juan Carlos	2022	724	España	40.463667	-3.74922	150	Europa	39	Europa meridional	13	Madrid	28	Madrid	28079	MADRID	40.41669	-3.700346	M	Mujer	1978	6	Personal laboral	6	Profesor Asociado	2	Contrato de Duración Determinada	2	Dedicación a Tiempo Parcial	6	1	Servicio Activo	N	1	Uno	724	España	40.463667	-3.74922	150	Europa	39	Europa meridional	056	Universidad Rey Juan Carlos	2012	2012	0
LOS DATOS DE ESTA FILA NO CORRESPONDEN A UN SÓLO INDIVIDUO. PARA INTERPRETAR CORRÉCTAMENTE CONSULTE: https://www.universidata.es/anonimización	056	Universidad Rey Juan Carlos	2022	724	España	40.463667	-3.74922	150	Europa	39	Europa meridional	13	Madrid	28	Madrid	28022	BOADILLA DEL MONTE	40.40525	-3.876992	M	Mujer	1965	6	Personal laboral	5	Profesor Contratado Doctor	1	Contrato Indefinido o Fijo	1	Dedicación a Tiempo Completo		1	Servicio Activo	N	1	Uno	724	España	40.463667	-3.74922	150	Europa	39	Europa meridional	010	Universidad Complutense de Madrid	1999	2000	0
LOS DATOS DE ESTA FILA NO CORRESPONDEN A UN SÓLO INDIVIDUO. PARA INTERPRETAR CORRÉCTAMENTE CONSULTE: https://www.universidata.es/anonimización	056	Universidad Rey Juan Carlos	2022	724	España	40.463667	-3.74922	150	Europa	39	Europa meridional	13	Madrid	28	Madrid	28079	MADRID	40.41669	-3.700346	M	Mujer	1973	1	Funcionario de carrera	2	Profesor Titular de Universidad	8	Personal Funcionario\Personal eventual	1	Dedicación a Tiempo Completo		1	Servicio Activo	N	1	Uno	724	España	40.463667	-3.74922	150	Europa	39	Europa meridional	056	Universidad Rey Juan Carlos	2010		0
LOS DATOS DE ESTA FILA NO CORRESPONDEN A UN SÓLO INDIVIDUO. PARA INTERPRETAR CORRÉCTAMENTE CONSULTE: https://www.universidata.es/anonimización	056	Universidad Rey Juan Carlos	2022	724	España	40.463667	-3.74922	150	Europa	39	Europa meridional	13	Madrid	28	Madrid	28079	MADRID	40.41669	-3.700346	M	Mujer	1978	6	Personal laboral	6	Profesor Asociado	2	Contrato de Duración Determinada	2	Dedicación a Tiempo Parcial	12	1	Servicio Activo	N	0	No
LOS DATOS DE ESTA FILA NO CORRESPONDEN A UN SÓLO INDIVIDUO. PARA INTERPRETAR CORRÉCTAMENTE CONSULTE: https://www.universidata.es/anonimización	056	Universidad Rey Juan Carlos	2022	724	España	40.463667	-3.74922	150	Europa	39	Europa meridional	13	Madrid	28	Madrid	28079	MADRID	40.41669	-3.700346	M	Mujer	1970	6	Personal laboral	4	Profesor Ayudante Doctor	1	Contrato Indefinido o Fijo	1	Dedicación a Tiempo Completo		1	Servicio Activo	N	0	No
LOS DATOS DE ESTA FILA NO CORRESPONDEN A UN SÓLO INDIVIDUO. PARA INTERPRETAR CORRÉCTAMENTE CONSULTE: https://www.universidata.es/anonimización	056	Universidad Rey Juan Carlos	2022	724	España	40.463667	-3.74922	150	Europa	39	Europa meridional	13	Madrid	28	Madrid	28079	MADRID	40.41669	-3.700346	M	Mujer	1985	6	Personal laboral	5	Profesor Contratado Doctor	1	Contrato Indefinido o Fijo	1	Dedicación a Tiempo Completo		1	Servicio Activo	N	1	Uno	724	España	40.463667	-3.74922	150	Europa	39	Europa meridional	056	Universidad Rey Juan Carlos	2011	2011	0
LOS DATOS DE ESTA FILA NO CORRESPONDEN A UN SÓLO INDIVIDUO. PARA INTERPRETAR CORRÉCTAMENTE CONSULTE: https://www.universidata.es/anonimización	056	Universidad Rey Juan Carlos	2022	724	España	40.463667	-3.74922	150	Europa	39	Europa meridional	13	Madrid	28	Madrid	28022	BOADILLA DEL MONTE	40.40525	-3.876992	M	Mujer	1979	6	Personal laboral	6	Profesor Asociado	2	Contrato de Duración Determinada	2	Dedicación a Tiempo Parcial	12	1	Servicio Activo	N	1	Uno	724	España	40.463667	-3.74922	150	Europa	39	Europa meridional	056	Universidad Rey Juan Carlos	2017	2017	0
LOS DATOS DE ESTA FILA NO CORRESPONDEN A UN SÓLO INDIVIDUO. PARA INTERPRETAR CORRÉCTAMENTE CONSULTE: https://www.universidata.es/anonimización	056	Universidad Rey Juan Carlos	2022	724	España	40.463667	-3.74922	150	Europa	39	Europa meridional	13	Madrid	28	Madrid	28079	MADRID	40.41669	-3.700346	M	Mujer	1982	6	Personal laboral	5	Profesor Contratado Doctor	1	Contrato Indefinido o Fijo	1	Dedicación a Tiempo Completo		1	Servicio Activo	N	0	No
LOS DATOS DE ESTA FILA NO CORRESPONDEN A UN SÓLO INDIVIDUO. PARA INTERPRETAR CORRÉCTAMENTE CONSULTE: https://www.universidata.es/anonimización	056	Universidad Rey Juan Carlos	2022	724	España	40.463667	-3.74922	150	Europa	39	Europa meridional	13	Madrid	28	Madrid	28127	ROZAS DE MADRID, LAS	40.49286	-3.875462	M	Mujer	1960	6	Personal laboral	9	Profesor Visitante	2	Contrato de Duración Determinada	1	Dedicación a Tiempo Completo		1	Servicio Activo	N	1	Uno	724	España	40.463667	-3.74922	150	Europa	39	Europa meridional	056	Universidad Rey Juan Carlos	2003	2004	0
LOS DATOS DE ESTA FILA NO CORRESPONDEN A UN SÓLO INDIVIDUO. PARA INTERPRETAR CORRÉCTAMENTE CONSULTE: https://www.universidata.es/anonimización	056	Universidad Rey Juan Carlos	2022	724	España	40.463667	-3.74922	150	Europa	39	Europa meridional	13	Madrid	28	Madrid	28049	COSLADA	40.42594	-3.565464	M	Mujer	1970	6	Personal laboral	4	Profesor Ayudante Doctor	2	Contrato de Duración Determinada	1	Dedicación a Tiempo Completo		1	Servicio Activo	S	1	Uno	724	España	40.463667	-3.74922	150	Europa	39	Europa meridional	056	Universidad Rey Juan Carlos	2005		0
LOS DATOS DE ESTA FILA NO CORRESPONDEN A UN SÓLO INDIVIDUO. PARA INTERPRETAR CORRÉCTAMENTE CONSULTE: https://www.universidata.es/anonimización	056	Universidad Rey Juan Carlos	2022	724	España	40.463667	-3.74922	150	Europa	39	Europa meridional	13	Madrid	28	Madrid	28079	MADRID	40.41669	-3.700346	M	Mujer	1996	1	Funcionario de carrera	2	Profesor Titular de Universidad	8	Personal Funcionario\Personal eventual	1	Dedicación a Tiempo Completo		1	Servicio Activo	N	0	No
LOS DATOS DE ESTA FILA NO CORRESPONDEN A UN SÓLO INDIVIDUO. PARA INTERPRETAR CORRÉCTAMENTE CONSULTE: https://www.universidata.es/anonimización	056	Universidad Rey Juan Carlos	2022	724	España	40.463667	-3.74922	150	Europa	39	Europa meridional	13	Madrid	28	Madrid	28079	MADRID	40.41669	-3.700346	M	Mujer	1977	1	Funcionario de carrera	2	Profesor Titular de Universidad	8	Personal Funcionario\Personal eventual	1	Dedicación a Tiempo Completo		1	Servicio Activo	N	1	Uno	724	España	40.463667	-3.74922	150	Europa	39	Europa meridional	038	Universidad de Vigo	2019	2019	0
LOS DATOS DE ESTA FILA NO CORRESPONDEN A UN SÓLO INDIVIDUO. PARA INTERPRETAR CORRÉCTAMENTE CONSULTE: https://www.universidata.es/anonimización	056	Universidad Rey Juan Carlos	2022	724	España	40.463667	-3.74922	150	Europa	39	Europa meridional	13	Madrid	28	Madrid	28106	PARLA	40.23754	-3.772741	M	Mujer	1964	6	Personal laboral	9	Profesor Visitante	2	Contrato de Duración Determinada	1	Dedicación a Tiempo Completo		1	Servicio Activo	N	0	No
LOS DATOS DE ESTA FILA NO CORRESPONDEN A UN SÓLO INDIVIDUO. PARA INTERPRETAR CORRÉCTAMENTE CONSULTE: https://www.universidata.es/anonimización	056	Universidad Rey Juan Carlos	2022	724	España	40.463667	-3.74922	150	Europa	39	Europa meridional	13	Madrid	28	Madrid	28079	MADRID	40.41669	-3.700346	M	Mujer	1974	6	Personal laboral	9	Profesor Visitante	2	Contrato de Duración Determinada	1	Dedicación a Tiempo Completo		1	Servicio Activo	N	1	Uno	724	España	40.463667	-3.74922	150	Europa	39	Europa meridional	010	Universidad Complutense de Madrid	2007	2007	0
LOS DATOS DE ESTA FILA NO CORRESPONDEN A UN SÓLO INDIVIDUO. PARA INTERPRETAR CORRÉCTAMENTE CONSULTE: https://www.universidata.es/anonimización	056	Universidad Rey Juan Carlos	2022	724	España	40.463667	-3.74922	150	Europa	39	Europa meridional	13	Madrid	28	Madrid	28079	MADRID	40.41669	-3.700346	M	Mujer	2000	6	Personal laboral	9	Profesor Visitante	2	Contrato de Duración Determinada	1	Dedicación a Tiempo Completo		1	Servicio Activo	N	1	Uno	724	España	40.463667	-3.74922	150	Europa	39	Europa meridional	056	Universidad Rey Juan Carlos	2012		0
LOS DATOS DE ESTA FILA NO CORRESPONDEN A UN SÓLO INDIVIDUO. PARA INTERPRETAR CORRÉCTAMENTE CONSULTE: https://www.universidata.es/anonimización	056	Universidad Rey Juan Carlos	2022	724	España	40.463667	-3.74922	150	Europa	39	Europa meridional	13	Madrid	28	Madrid	28079	MADRID	40.41669	-3.700346	M	Mujer	1990	6	Personal laboral	5	Profesor Contratado Doctor	1	Contrato Indefinido o Fijo	1	Dedicación a Tiempo Completo		1	Servicio Activo	N	1	Uno	724	España	40.463667	-3.74922	150	Europa	39	Europa meridional	056	Universidad Rey Juan Carlos	2015	2015	0
LOS DATOS DE ESTA FILA NO CORRESPONDEN A UN SÓLO INDIVIDUO. PARA INTERPRETAR CORRÉCTAMENTE CONSULTE: https://www.universidata.es/anonimización	056	Universidad Rey Juan Carlos	2022	724	España	40.463667	-3.74922	150	Europa	39	Europa meridional	13	Madrid	28	Madrid	28079	MADRID	40.41669	-3.700346	M	Mujer	1979	1	Funcionario de carrera	2	Profesor Titular de Universidad	8	Personal Funcionario\Personal eventual	1	Dedicación a Tiempo Completo		1	Servicio Activo	S	0	No
LOS DATOS DE ESTA FILA NO CORRESPONDEN A UN SÓLO INDIVIDUO. PARA INTERPRETAR CORRÉCTAMENTE CONSULTE: https://www.universidata.es/anonimización	056	Universidad Rey Juan Carlos	2022	724	España	40.463667	-3.74922	150	Europa	39	Europa meridional	13	Madrid	28	Madrid	28079	MADRID	40.41669	-3.700346	M	Mujer	1966	6	Personal laboral	5	Profesor Contratado Doctor	1	Contrato Indefinido o Fijo	1	Dedicación a Tiempo Completo		1	Servicio Activo	S	1	Uno	724	España	40.463667	-3.74922	150	Europa	39	Europa meridional	010	Universidad Complutense de Madrid	2002	2003	0
LOS DATOS DE ESTA FILA NO CORRESPONDEN A UN SÓLO INDIVIDUO. PARA INTERPRETAR CORRÉCTAMENTE CONSULTE: https://www.universidata.es/anonimización	056	Universidad Rey Juan Carlos	2022	724	España	40.463667	-3.74922	150	Europa	39	Europa meridional	13	Madrid	28	Madrid	28079	MADRID	40.41669	-3.700346	M	Mujer	1976	6	Personal laboral	9	Profesor Visitante	2	Contrato de Duración Determinada	1	Dedicación a Tiempo Completo		1	Servicio Activo	S	0	No
LOS DATOS DE ESTA FILA NO CORRESPONDEN A UN SÓLO INDIVIDUO. PARA INTERPRETAR CORRÉCTAMENTE CONSULTE: https://www.universidata.es/anonimización	056	Universidad Rey Juan Carlos	2022	268	Georgia	42.315407	43.356892	142	Asia	145	Asia occidental	13	Madrid	28	Madrid	28079	MADRID	40.41669	-3.700346	M	Mujer	1972	6	Personal laboral	9	Profesor Visitante	1	Contrato Indefinido o Fijo	1	Dedicación a Tiempo Completo		1	Servicio Activo	N	1	Uno	724	España	40.463667	-3.74922	150	Europa	39	Europa meridional	010	Universidad Complutense de Madrid	2007	2007	0
LOS DATOS DE ESTA FILA NO CORRESPONDEN A UN SÓLO INDIVIDUO. PARA INTERPRETAR CORRÉCTAMENTE CONSULTE: https://www.universidata.es/anonimización	056	Universidad Rey Juan Carlos	2022	724	España	40.463667	-3.74922	150	Europa	39	Europa meridional	13	Madrid	28	Madrid	28096	NAVALCARNERO	40.28781	-4.013766	M	Mujer	1960	6	Personal laboral	5	Profesor Contratado Doctor	1	Contrato Indefinido o Fijo	1	Dedicación a Tiempo Completo		1	Servicio Activo	N	0	No
LOS DATOS DE ESTA FILA NO CORRESPONDEN A UN SÓLO INDIVIDUO. PARA INTERPRETAR CORRÉCTAMENTE CONSULTE: https://www.universidata.es/anonimización	056	Universidad Rey Juan Carlos	2022	724	España	40.463667	-3.74922	150	Europa	39	Europa meridional	13	Madrid	28	Madrid	28079	MADRID	40.41669	-3.700346	M	Mujer	1992	6	Personal laboral	5	Profesor Contratado Doctor	1	Contrato Indefinido o Fijo	1	Dedicación a Tiempo Completo		1	Servicio Activo	N	1	Uno	724	España	40.463667	-3.74922	150	Europa	39	Europa meridional	056	Universidad Rey Juan Carlos	2008	2013	0
LOS DATOS DE ESTA FILA NO CORRESPONDEN A UN SÓLO INDIVIDUO. PARA INTERPRETAR CORRÉCTAMENTE CONSULTE: https://www.universidata.es/anonimización	056	Universidad Rey Juan Carlos	2022	724	España	40.463667	-3.74922	150	Europa	39	Europa meridional	13	Madrid	28	Madrid	28079	MADRID	40.41669	-3.700346	M	Mujer	1977	6	Personal laboral	5	Profesor Contratado Doctor	1	Contrato Indefinido o Fijo	1	Dedicación a Tiempo Completo		1	Servicio Activo	N	1	Uno	724	España	40.463667	-3.74922	150	Europa	39	Europa meridional	025	Universidad Politécnica de Madrid	2015	2015	0
LOS DATOS DE ESTA FILA NO CORRESPONDEN A UN SÓLO INDIVIDUO. PARA INTERPRETAR CORRÉCTAMENTE CONSULTE: https://www.universidata.es/anonimización	056	Universidad Rey Juan Carlos	2022	724	España	40.463667	-3.74922	150	Europa	39	Europa meridional	13	Madrid	28	Madrid	28115	POZUELO DE ALARCÓN	40.4352	-3.813062	M	Mujer	1973	6	Personal laboral	5	Profesor Contratado Doctor	1	Contrato Indefinido o Fijo	1	Dedicación a Tiempo Completo		1	Servicio Activo	N	1	Uno	724	España	40.463667	-3.74922	150	Europa	39	Europa meridional	001	Universidad de Alicante	2019	2019	0
LOS DATOS DE ESTA FILA NO CORRESPONDEN A UN SÓLO INDIVIDUO. PARA INTERPRETAR CORRÉCTAMENTE CONSULTE: https://www.universidata.es/anonimización	056	Universidad Rey Juan Carlos	2022	724	España	40.463667	-3.74922	150	Europa	39	Europa meridional	13	Madrid	28	Madrid	28079	MADRID	40.41669	-3.700346	M	Mujer	1989	6	Personal laboral	9	Profesor Visitante	1	Contrato Indefinido o Fijo	1	Dedicación a Tiempo Completo		1	Servicio Activo	N	1	Uno	724	España	40.463667	-3.74922	150	Europa	39	Europa meridional	056	Universidad Rey Juan Carlos	2001		0
LOS DATOS DE ESTA FILA NO CORRESPONDEN A UN SÓLO INDIVIDUO. PARA INTERPRETAR CORRÉCTAMENTE CONSULTE: https://www.universidata.es/anonimización	056	Universidad Rey Juan Carlos	2022	724	España	40.463667	-3.74922	150	Europa	39	Europa meridional	13	Madrid	28	Madrid	28079	MADRID	40.41669	-3.700346	M	Mujer	1963	6	Personal laboral	4	Profesor Ayudante Doctor	2	Contrato de Duración Determinada	1	Dedicación a Tiempo Completo		1	Servicio Activo	N	1	Uno	724	España	40.463667	-3.74922	150	Europa	39	Europa meridional	056	Universidad Rey Juan Carlos	2005		0
LOS DATOS DE ESTA FILA NO CORRESPONDEN A UN SÓLO INDIVIDUO. PARA INTERPRETAR CORRÉCTAMENTE CONSULTE: https://www.universidata.es/anonimización	056	Universidad Rey Juan Carlos	2022	724	España	40.463667	-3.74922	150	Europa	39	Europa meridional	13	Madrid	28	Madrid	28130	SAN FERNANDO DE HENARES	40.42553	-3.536694	M	Mujer	1993	6	Personal laboral	9	Profesor Visitante	2	Contrato de Duración Determinada	1	Dedicación a Tiempo Completo		1	Servicio Activo	N	1	Uno	724	España	40.463667	-3.74922	150	Europa	39	Europa meridional	038	Universidad de Vigo	2018	2019	0
LOS DATOS DE ESTA FILA NO CORRESPONDEN A UN SÓLO INDIVIDUO. PARA INTERPRETAR CORRÉCTAMENTE CONSULTE: https://www.universidata.es/anonimización	056	Universidad Rey Juan Carlos	2022	724	España	40.463667	-3.74922	150	Europa	39	Europa meridional	13	Madrid	28	Madrid	28074	LEGANÉS	40.32642	-3.758988	M	Mujer	1967	6	Personal laboral	9	Profesor Visitante	1	Contrato Indefinido o Fijo	1	Dedicación a Tiempo Completo		1	Servicio Activo	N	1	Uno	724	España	40.463667	-3.74922	150	Europa	39	Europa meridional	010	Universidad Complutense de Madrid	2019		0
LOS DATOS DE ESTA FILA NO CORRESPONDEN A UN SÓLO INDIVIDUO. PARA INTERPRETAR CORRÉCTAMENTE CONSULTE: https://www.universidata.es/anonimización	056	Universidad Rey Juan Carlos	2022	724	España	40.463667	-3.74922	150	Europa	39	Europa meridional	13	Madrid	28	Madrid	28079	MADRID	40.41669	-3.700346	M	Mujer	1985	6	Personal laboral	9	Profesor Visitante	1	Contrato Indefinido o Fijo	1	Dedicación a Tiempo Completo		1	Servicio Activo	N	1	Uno	724	España	40.463667	-3.74922	150	Europa	39	Europa meridional	056	Universidad Rey Juan Carlos	2014	2014	0
LOS DATOS DE ESTA FILA NO CORRESPONDEN A UN SÓLO INDIVIDUO. PARA INTERPRETAR CORRÉCTAMENTE CONSULTE: https://www.universidata.es/anonimización	056	Universidad Rey Juan Carlos	2022	724	España	40.463667	-3.74922	150	Europa	39	Europa meridional	13	Madrid	28	Madrid	28079	MADRID	40.41669	-3.700346	M	Mujer	1971	1	Funcionario de carrera	2	Profesor Titular de Universidad	8	Personal Funcionario\Personal eventual	1	Dedicación a Tiempo Completo		1	Servicio Activo	N	1	Uno	724	España	40.463667	-3.74922	150	Europa	39	Europa meridional	056	Universidad Rey Juan Carlos	2012		0
LOS DATOS DE ESTA FILA NO CORRESPONDEN A UN SÓLO INDIVIDUO. PARA INTERPRETAR CORRÉCTAMENTE CONSULTE: https://www.universidata.es/anonimización	056	Universidad Rey Juan Carlos	2022	724	España	40.463667	-3.74922	150	Europa	39	Europa meridional	13	Madrid	28	Madrid	28079	MADRID	40.41669	-3.700346	M	Mujer	1969	1	Funcionario de carrera	13	Profesor Titular de Escuela Universitaria	8	Personal Funcionario\Personal eventual	1	Dedicación a Tiempo Completo		1	Servicio Activo	S	1	Uno	724	España	40.463667	-3.74922	150	Europa	39	Europa meridional	056	Universidad Rey Juan Carlos	2017	2017	0
LOS DATOS DE ESTA FILA NO CORRESPONDEN A UN SÓLO INDIVIDUO. PARA INTERPRETAR CORRÉCTAMENTE CONSULTE: https://www.universidata.es/anonimización	056	Universidad Rey Juan Carlos	2022	724	España	40.463667	-3.74922	150	Europa	39	Europa meridional	13	Madrid	28	Madrid	28079	MADRID	40.41669	-3.700346	M	Mujer	1964	6	Personal laboral	6	Profesor Asociado	1	Contrato Indefinido o Fijo	2	Dedicación a Tiempo Parcial	10	1	Servicio Activo	N	0	No
LOS DATOS DE ESTA FILA NO CORRESPONDEN A UN SÓLO INDIVIDUO. PARA INTERPRETAR CORRÉCTAMENTE CONSULTE: https://www.universidata.es/anonimización	056	Universidad Rey Juan Carlos	2022	724	España	40.463667	-3.74922	150	Europa	39	Europa meridional	13	Madrid	28	Madrid	28079	MADRID	40.41669	-3.700346	M	Mujer	1976	1	Funcionario de carrera	2	Profesor Titular de Universidad	8	Personal Funcionario\Personal eventual	1	Dedicación a Tiempo Completo		1	Servicio Activo	N	1	Uno	724	España	40.463667	-3.74922	150	Europa	39	Europa meridional	056	Universidad Rey Juan Carlos	2008		0
LOS DATOS DE ESTA FILA NO CORRESPONDEN A UN SÓLO INDIVIDUO. PARA INTERPRETAR CORRÉCTAMENTE CONSULTE: https://www.universidata.es/anonimización	056	Universidad Rey Juan Carlos	2022	724	España	40.463667	-3.74922	150	Europa	39	Europa meridional	13	Madrid	28	Madrid	28171	VILLA DEL PRADO	40.27678	-4.305642	M	Mujer	1987	1	Funcionario de carrera	2	Profesor Titular de Universidad	8	Personal Funcionario\Personal eventual	1	Dedicación a Tiempo Completo		1	Servicio Activo	N	1	Uno	724	España	40.463667	-3.74922	150	Europa	39	Europa meridional	056	Universidad Rey Juan Carlos	2012	2012	0
LOS DATOS DE ESTA FILA NO CORRESPONDEN A UN SÓLO INDIVIDUO. PARA INTERPRETAR CORRÉCTAMENTE CONSULTE: https://www.universidata.es/anonimización	056	Universidad Rey Juan Carlos	2022	724	España	40.463667	-3.74922	150	Europa	39	Europa meridional	13	Madrid	28	Madrid	28079	MADRID	40.41669	-3.700346	M	Mujer	1968	6	Personal laboral	6	Profesor Asociado	1	Contrato Indefinido o Fijo	2	Dedicación a Tiempo Parcial	12	1	Servicio Activo	N	1	Uno	724	España	40.463667	-3.74922	150	Europa	39	Europa meridional	056	Universidad Rey Juan Carlos	2001	2002	0
LOS DATOS DE ESTA FILA NO CORRESPONDEN A UN SÓLO INDIVIDUO. PARA INTERPRETAR CORRÉCTAMENTE CONSULTE: https://www.universidata.es/anonimización	056	Universidad Rey Juan Carlos	2022	724	España	40.463667	-3.74922	150	Europa	39	Europa meridional	13	Madrid	28	Madrid	28005	ALCALÁ DE HENARES	40.48166	-3.364136	M	Mujer	1992	6	Personal laboral	9	Profesor Visitante	1	Contrato Indefinido o Fijo	1	Dedicación a Tiempo Completo		1	Servicio Activo	N	1	Uno	724	España	40.463667	-3.74922	150	Europa	39	Europa meridional	056	Universidad Rey Juan Carlos	2021		0
LOS DATOS DE ESTA FILA NO CORRESPONDEN A UN SÓLO INDIVIDUO. PARA INTERPRETAR CORRÉCTAMENTE CONSULTE: https://www.universidata.es/anonimización	056	Universidad Rey Juan Carlos	2022	724	España	40.463667	-3.74922	150	Europa	39	Europa meridional	13	Madrid	28	Madrid	28079	MADRID	40.41669	-3.700346	M	Mujer	1984	6	Personal laboral	4	Profesor Ayudante Doctor	1	Contrato Indefinido o Fijo	1	Dedicación a Tiempo Completo		1	Servicio Activo	N	1	Uno	724	España	40.463667	-3.74922	150	Europa	39	Europa meridional	056	Universidad Rey Juan Carlos	2003		0
LOS DATOS DE ESTA FILA NO CORRESPONDEN A UN SÓLO INDIVIDUO. PARA INTERPRETAR CORRÉCTAMENTE CONSULTE: https://www.universidata.es/anonimización	056	Universidad Rey Juan Carlos	2022	724	España	40.463667	-3.74922	150	Europa	39	Europa meridional	13	Madrid	28	Madrid	28127	ROZAS DE MADRID, LAS	40.49286	-3.875462	M	Mujer	1979	6	Personal laboral	9	Profesor Visitante	2	Contrato de Duración Determinada	1	Dedicación a Tiempo Completo		1	Servicio Activo	N	0	No
LOS DATOS DE ESTA FILA NO CORRESPONDEN A UN SÓLO INDIVIDUO. PARA INTERPRETAR CORRÉCTAMENTE CONSULTE: https://www.universidata.es/anonimización	056	Universidad Rey Juan Carlos	2022	724	España	40.463667	-3.74922	150	Europa	39	Europa meridional	13	Madrid	28	Madrid	28079	MADRID	40.41669	-3.700346	M	Mujer	1972	1	Funcionario de carrera	1	Catedrático de Universidad	8	Personal Funcionario\Personal eventual	1	Dedicación a Tiempo Completo		1	Servicio Activo	N	0	No
LOS DATOS DE ESTA FILA NO CORRESPONDEN A UN SÓLO INDIVIDUO. PARA INTERPRETAR CORRÉCTAMENTE CONSULTE: https://www.universidata.es/anonimización	056	Universidad Rey Juan Carlos	2022	724	España	40.463667	-3.74922	150	Europa	39	Europa meridional	13	Madrid	28	Madrid	28079	MADRID	40.41669	-3.700346	M	Mujer	1967	6	Personal laboral	6	Profesor Asociado	2	Contrato de Duración Determinada	2	Dedicación a Tiempo Parcial	12	1	Servicio Activo	N	1	Uno	724	España	40.463667	-3.74922	150	Europa	39	Europa meridional	056	Universidad Rey Juan Carlos	2010		0
LOS DATOS DE ESTA FILA NO CORRESPONDEN A UN SÓLO INDIVIDUO. PARA INTERPRETAR CORRÉCTAMENTE CONSULTE: https://www.universidata.es/anonimización	056	Universidad Rey Juan Carlos	2022	724	España	40.463667	-3.74922	150	Europa	39	Europa meridional	13	Madrid	28	Madrid	28079	MADRID	40.41669	-3.700346	M	Mujer	1964	1	Funcionario de carrera	2	Profesor Titular de Universidad	8	Personal Funcionario\Personal eventual	1	Dedicación a Tiempo Completo		1	Servicio Activo	N	0	No
LOS DATOS DE ESTA FILA NO CORRESPONDEN A UN SÓLO INDIVIDUO. PARA INTERPRETAR CORRÉCTAMENTE CONSULTE: https://www.universidata.es/anonimización	056	Universidad Rey Juan Carlos	2022	724	España	40.463667	-3.74922	150	Europa	39	Europa meridional	13	Madrid	28	Madrid	28079	MADRID	40.41669	-3.700346	M	Mujer	1975	6	Personal laboral	5	Profesor Contratado Doctor	1	Contrato Indefinido o Fijo	1	Dedicación a Tiempo Completo		1	Servicio Activo	N	0	No
LOS DATOS DE ESTA FILA NO CORRESPONDEN A UN SÓLO INDIVIDUO. PARA INTERPRETAR CORRÉCTAMENTE CONSULTE: https://www.universidata.es/anonimización	056	Universidad Rey Juan Carlos	2022	724	España	40.463667	-3.74922	150	Europa	39	Europa meridional	13	Madrid	28	Madrid	28058	FUENLABRADA	40.28387	-3.800329	M	Mujer	1970	6	Personal laboral	6	Profesor Asociado	1	Contrato Indefinido o Fijo	2	Dedicación a Tiempo Parcial	12	1	Servicio Activo	N	1	Uno	724	España	40.463667	-3.74922	150	Europa	39	Europa meridional	010	Universidad Complutense de Madrid	1999	1999	0
LOS DATOS DE ESTA FILA NO CORRESPONDEN A UN SÓLO INDIVIDUO. PARA INTERPRETAR CORRÉCTAMENTE CONSULTE: https://www.universidata.es/anonimización	056	Universidad Rey Juan Carlos	2022	724	España	40.463667	-3.74922	150	Europa	39	Europa meridional	13	Madrid	28	Madrid	28044	COLMENAREJO	40.56101	-4.016842	M	Mujer	1971	6	Personal laboral	5	Profesor Contratado Doctor	1	Contrato Indefinido o Fijo	1	Dedicación a Tiempo Completo		1	Servicio Activo	N	1	Uno	724	España	40.463667	-3.74922	150	Europa	39	Europa meridional	056	Universidad Rey Juan Carlos	2021	2021	0
LOS DATOS DE ESTA FILA NO CORRESPONDEN A UN SÓLO INDIVIDUO. PARA INTERPRETAR CORRÉCTAMENTE CONSULTE: https://www.universidata.es/anonimización	056	Universidad Rey Juan Carlos	2022	724	España	40.463667	-3.74922	150	Europa	39	Europa meridional	13	Madrid	28	Madrid	28079	MADRID	40.41669	-3.700346	M	Mujer	1994	6	Personal laboral	4	Profesor Ayudante Doctor	1	Contrato Indefinido o Fijo	1	Dedicación a Tiempo Completo		1	Servicio Activo	N	0	No
LOS DATOS DE ESTA FILA NO CORRESPONDEN A UN SÓLO INDIVIDUO. PARA INTERPRETAR CORRÉCTAMENTE CONSULTE: https://www.universidata.es/anonimización	056	Universidad Rey Juan Carlos	2022	724	España	40.463667	-3.74922	150	Europa	39	Europa meridional	13	Madrid	28	Madrid	28022	BOADILLA DEL MONTE	40.40525	-3.876992	M	Mujer	1974	4	Funcionario Interino	2	Profesor Titular de Universidad	8	Personal Funcionario\Personal eventual	1	Dedicación a Tiempo Completo		1	Servicio Activo	N	1	Uno	724	España	40.463667	-3.74922	150	Europa	39	Europa meridional	053	Universidad Europea de Madrid	2005	2006	0
LOS DATOS DE ESTA FILA NO CORRESPONDEN A UN SÓLO INDIVIDUO. PARA INTERPRETAR CORRÉCTAMENTE CONSULTE: https://www.universidata.es/anonimización	056	Universidad Rey Juan Carlos	2022	724	España	40.463667	-3.74922	150	Europa	39	Europa meridional	13	Madrid	28	Madrid	28079	MADRID	40.41669	-3.700346	M	Mujer	1968	6	Personal laboral	9	Profesor Visitante	2	Contrato de Duración Determinada	1	Dedicación a Tiempo Completo		1	Servicio Activo	N	0	No
LOS DATOS DE ESTA FILA NO CORRESPONDEN A UN SÓLO INDIVIDUO. PARA INTERPRETAR CORRÉCTAMENTE CONSULTE: https://www.universidata.es/anonimización	056	Universidad Rey Juan Carlos	2022	724	España	40.463667	-3.74922	150	Europa	39	Europa meridional	13	Madrid	28	Madrid	28127	ROZAS DE MADRID, LAS	40.49286	-3.875462	M	Mujer	1996	6	Personal laboral	6	Profesor Asociado	1	Contrato Indefinido o Fijo	2	Dedicación a Tiempo Parcial	6	1	Servicio Activo	N	0	No
LOS DATOS DE ESTA FILA NO CORRESPONDEN A UN SÓLO INDIVIDUO. PARA INTERPRETAR CORRÉCTAMENTE CONSULTE: https://www.universidata.es/anonimización	056	Universidad Rey Juan Carlos	2022	724	España	40.463667	-3.74922	150	Europa	39	Europa meridional	13	Madrid	28	Madrid	28007	ALCORCÓN	40.34912	-3.828811	M	Mujer	1998	6	Personal laboral	9	Profesor Visitante	1	Contrato Indefinido o Fijo	1	Dedicación a Tiempo Completo		1	Servicio Activo	N	1	Uno	724	España	40.463667	-3.74922	150	Europa	39	Europa meridional	010	Universidad Complutense de Madrid	2015	2016	0
LOS DATOS DE ESTA FILA NO CORRESPONDEN A UN SÓLO INDIVIDUO. PARA INTERPRETAR CORRÉCTAMENTE CONSULTE: https://www.universidata.es/anonimización	056	Universidad Rey Juan Carlos	2022	724	España	40.463667	-3.74922	150	Europa	39	Europa meridional	13	Madrid	28	Madrid	28007	ALCORCÓN	40.34912	-3.828811	M	Mujer	1989	6	Personal laboral	5	Profesor Contratado Doctor	1	Contrato Indefinido o Fijo	1	Dedicación a Tiempo Completo		1	Servicio Activo	N	0	No
LOS DATOS DE ESTA FILA NO CORRESPONDEN A UN SÓLO INDIVIDUO. PARA INTERPRETAR CORRÉCTAMENTE CONSULTE: https://www.universidata.es/anonimización	056	Universidad Rey Juan Carlos	2022	724	España	40.463667	-3.74922	150	Europa	39	Europa meridional	13	Madrid	28	Madrid	28123	RIVAS-VACIAMADRID	40.3297	-3.516941	M	Mujer	1981	1	Funcionario de carrera	2	Profesor Titular de Universidad	8	Personal Funcionario\Personal eventual	1	Dedicación a Tiempo Completo		1	Servicio Activo	N	0	No
LOS DATOS DE ESTA FILA NO CORRESPONDEN A UN SÓLO INDIVIDUO. PARA INTERPRETAR CORRÉCTAMENTE CONSULTE: https://www.universidata.es/anonimización	056	Universidad Rey Juan Carlos	2022	724	España	40.463667	-3.74922	150	Europa	39	Europa meridional	13	Madrid	28	Madrid	28007	ALCORCÓN	40.34912	-3.828811	M	Mujer	1966	6	Personal laboral	4	Profesor Ayudante Doctor	1	Contrato Indefinido o Fijo	1	Dedicación a Tiempo Completo		1	Servicio Activo	N	1	Uno	724	España	40.463667	-3.74922	150	Europa	39	Europa meridional	010	Universidad Complutense de Madrid	2003	2003	0
LOS DATOS DE ESTA FILA NO CORRESPONDEN A UN SÓLO INDIVIDUO. PARA INTERPRETAR CORRÉCTAMENTE CONSULTE: https://www.universidata.es/anonimización	056	Universidad Rey Juan Carlos	2022	724	España	40.463667	-3.74922	150	Europa	39	Europa meridional	8	Castilla La Mancha	19	Guadalajara	19071	CASAR, EL	40.7035	-3.423473	M	Mujer	1956	6	Personal laboral	4	Profesor Ayudante Doctor	1	Contrato Indefinido o Fijo	1	Dedicación a Tiempo Completo		1	Servicio Activo	N	1	Uno	724	España	40.463667	-3.74922	150	Europa	39	Europa meridional	056	Universidad Rey Juan Carlos	2010		0
LOS DATOS DE ESTA FILA NO CORRESPONDEN A UN SÓLO INDIVIDUO. PARA INTERPRETAR CORRÉCTAMENTE CONSULTE: https://www.universidata.es/anonimización	056	Universidad Rey Juan Carlos	2022	724	España	40.463667	-3.74922	150	Europa	39	Europa meridional	13	Madrid	28	Madrid	28079	MADRID	40.41669	-3.700346	M	Mujer	1986	6	Personal laboral	9	Profesor Visitante	1	Contrato Indefinido o Fijo	1	Dedicación a Tiempo Completo		1	Servicio Activo	N	1	Uno	724	España	40.463667	-3.74922	150	Europa	39	Europa meridional	056	Universidad Rey Juan Carlos	2006		0
LOS DATOS DE ESTA FILA NO CORRESPONDEN A UN SÓLO INDIVIDUO. PARA INTERPRETAR CORRÉCTAMENTE CONSULTE: https://www.universidata.es/anonimización	056	Universidad Rey Juan Carlos	2022	724	España	40.463667	-3.74922	150	Europa	39	Europa meridional	13	Madrid	28	Madrid	28079	MADRID	40.41669	-3.700346	M	Mujer	1966	6	Personal laboral	9	Profesor Visitante	1	Contrato Indefinido o Fijo	1	Dedicación a Tiempo Completo		1	Servicio Activo	N	1	Uno	724	España	40.463667	-3.74922	150	Europa	39	Europa meridional	056	Universidad Rey Juan Carlos	2004		0
LOS DATOS DE ESTA FILA NO CORRESPONDEN A UN SÓLO INDIVIDUO. PARA INTERPRETAR CORRÉCTAMENTE CONSULTE: https://www.universidata.es/anonimización	056	Universidad Rey Juan Carlos	2022	724	España	40.463667	-3.74922	150	Europa	39	Europa meridional	13	Madrid	28	Madrid	28152	TORRELODONES	40.57628	-3.929452	M	Mujer	1971	6	Personal laboral	9	Profesor Visitante	1	Contrato Indefinido o Fijo	1	Dedicación a Tiempo Completo		1	Servicio Activo	S	0	No
LOS DATOS DE ESTA FILA NO CORRESPONDEN A UN SÓLO INDIVIDUO. PARA INTERPRETAR CORRÉCTAMENTE CONSULTE: https://www.universidata.es/anonimización	056	Universidad Rey Juan Carlos	2022	724	España	40.463667	-3.74922	150	Europa	39	Europa meridional	13	Madrid	28	Madrid	28079	MADRID	40.41669	-3.700346	M	Mujer	1981	1	Funcionario de carrera	2	Profesor Titular de Universidad	8	Personal Funcionario\Personal eventual	1	Dedicación a Tiempo Completo		1	Servicio Activo	N	1	Uno	724	España	40.463667	-3.74922	150	Europa	39	Europa meridional	052	Universidad Antonio de Nebrija	2009		0
LOS DATOS DE ESTA FILA NO CORRESPONDEN A UN SÓLO INDIVIDUO. PARA INTERPRETAR CORRÉCTAMENTE CONSULTE: https://www.universidata.es/anonimización	056	Universidad Rey Juan Carlos	2022	724	España	40.463667	-3.74922	150	Europa	39	Europa meridional	13	Madrid	28	Madrid	28005	ALCALÁ DE HENARES	40.48166	-3.364136	M	Mujer	1981	6	Personal laboral	5	Profesor Contratado Doctor	1	Contrato Indefinido o Fijo	1	Dedicación a Tiempo Completo		1	Servicio Activo	N	1	Uno	724	España	40.463667	-3.74922	150	Europa	39	Europa meridional	056	Universidad Rey Juan Carlos	2009		0
LOS DATOS DE ESTA FILA NO CORRESPONDEN A UN SÓLO INDIVIDUO. PARA INTERPRETAR CORRÉCTAMENTE CONSULTE: https://www.universidata.es/anonimización	056	Universidad Rey Juan Carlos	2022	724	España	40.463667	-3.74922	150	Europa	39	Europa meridional	13	Madrid	28	Madrid	28115	POZUELO DE ALARCÓN	40.4352	-3.813062	M	Mujer	1997	6	Personal laboral	9	Profesor Visitante	2	Contrato de Duración Determinada	1	Dedicación a Tiempo Completo		1	Servicio Activo	N	0	No
LOS DATOS DE ESTA FILA NO CORRESPONDEN A UN SÓLO INDIVIDUO. PARA INTERPRETAR CORRÉCTAMENTE CONSULTE: https://www.universidata.es/anonimización	056	Universidad Rey Juan Carlos	2022	724	España	40.463667	-3.74922	150	Europa	39	Europa meridional	13	Madrid	28	Madrid	28115	POZUELO DE ALARCÓN	40.4352	-3.813062	M	Mujer	1968	1	Funcionario de carrera	2	Profesor Titular de Universidad	8	Personal Funcionario\Personal eventual	1	Dedicación a Tiempo Completo		1	Servicio Activo	N	1	Uno	724	España	40.463667	-3.74922	150	Europa	39	Europa meridional	056	Universidad Rey Juan Carlos	2021	2021	0
LOS DATOS DE ESTA FILA NO CORRESPONDEN A UN SÓLO INDIVIDUO. PARA INTERPRETAR CORRÉCTAMENTE CONSULTE: https://www.universidata.es/anonimización	056	Universidad Rey Juan Carlos	2022	724	España	40.463667	-3.74922	150	Europa	39	Europa meridional	13	Madrid	28	Madrid	28079	MADRID	40.41669	-3.700346	M	Mujer	1976	6	Personal laboral	5	Profesor Contratado Doctor	1	Contrato Indefinido o Fijo	1	Dedicación a Tiempo Completo		1	Servicio Activo	N	1	Uno	724	España	40.463667	-3.74922	150	Europa	39	Europa meridional	056	Universidad Rey Juan Carlos	2004	2005	0
LOS DATOS DE ESTA FILA NO CORRESPONDEN A UN SÓLO INDIVIDUO. PARA INTERPRETAR CORRÉCTAMENTE CONSULTE: https://www.universidata.es/anonimización	056	Universidad Rey Juan Carlos	2022	724	España	40.463667	-3.74922	150	Europa	39	Europa meridional	11	Extremadura	10	Cáceres	10037	CÁCERES	39.47618	-6.37076	M	Mujer	1967	1	Funcionario de carrera	2	Profesor Titular de Universidad	8	Personal Funcionario\Personal eventual	1	Dedicación a Tiempo Completo		1	Servicio Activo	S	1	Uno	724	España	40.463667	-3.74922	150	Europa	39	Europa meridional	010	Universidad Complutense de Madrid	1995	1995	0
LOS DATOS DE ESTA FILA NO CORRESPONDEN A UN SÓLO INDIVIDUO. PARA INTERPRETAR CORRÉCTAMENTE CONSULTE: https://www.universidata.es/anonimización	056	Universidad Rey Juan Carlos	2022	724	España	40.463667	-3.74922	150	Europa	39	Europa meridional	13	Madrid	28	Madrid	28007	ALCORCÓN	40.34912	-3.828811	M	Mujer	1983	6	Personal laboral	6	Profesor Asociado	1	Contrato Indefinido o Fijo	2	Dedicación a Tiempo Parcial	10	1	Servicio Activo	N	1	Uno	724	España	40.463667	-3.74922	150	Europa	39	Europa meridional	010	Universidad Complutense de Madrid	1995	1995	0
LOS DATOS DE ESTA FILA NO CORRESPONDEN A UN SÓLO INDIVIDUO. PARA INTERPRETAR CORRÉCTAMENTE CONSULTE: https://www.universidata.es/anonimización	056	Universidad Rey Juan Carlos	2022	724	España	40.463667	-3.74922	150	Europa	39	Europa meridional	13	Madrid	28	Madrid	28079	MADRID	40.41669	-3.700346	M	Mujer	1975	1	Funcionario de carrera	2	Profesor Titular de Universidad	8	Personal Funcionario\Personal eventual	1	Dedicación a Tiempo Completo		1	Servicio Activo	N	1	Uno	724	España	40.463667	-3.74922	150	Europa	39	Europa meridional	010	Universidad Complutense de Madrid	2017	2017	0
LOS DATOS DE ESTA FILA NO CORRESPONDEN A UN SÓLO INDIVIDUO. PARA INTERPRETAR CORRÉCTAMENTE CONSULTE: https://www.universidata.es/anonimización	056	Universidad Rey Juan Carlos	2022	724	España	40.463667	-3.74922	150	Europa	39	Europa meridional	13	Madrid	28	Madrid	28079	MADRID	40.41669	-3.700346	M	Mujer	1970	6	Personal laboral	9	Profesor Visitante	2	Contrato de Duración Determinada	1	Dedicación a Tiempo Completo		1	Servicio Activo	N	1	Uno	724	España	40.463667	-3.74922	150	Europa	39	Europa meridional	010	Universidad Complutense de Madrid	2000	2000	0
LOS DATOS DE ESTA FILA NO CORRESPONDEN A UN SÓLO INDIVIDUO. PARA INTERPRETAR CORRÉCTAMENTE CONSULTE: https://www.universidata.es/anonimización	056	Universidad Rey Juan Carlos	2022	724	España	40.463667	-3.74922	150	Europa	39	Europa meridional	13	Madrid	28	Madrid	28079	MADRID	40.41669	-3.700346	H	Hombre	1965	1	Funcionario de carrera	2	Profesor Titular de Universidad	8	Personal Funcionario\Personal eventual	1	Dedicación a Tiempo Completo		1	Servicio Activo	N	0	No
LOS DATOS DE ESTA FILA NO CORRESPONDEN A UN SÓLO INDIVIDUO. PARA INTERPRETAR CORRÉCTAMENTE CONSULTE: https://www.universidata.es/anonimización	056	Universidad Rey Juan Carlos	2022	724	España	40.463667	-3.74922	150	Europa	39	Europa meridional	13	Madrid	28	Madrid	28079	MADRID	40.41669	-3.700346	H	Hombre	1974	6	Personal laboral	5	Profesor Contratado Doctor	1	Contrato Indefinido o Fijo	1	Dedicación a Tiempo Completo		1	Servicio Activo	N	1	Uno	724	España	40.463667	-3.74922	150	Europa	39	Europa meridional	010	Universidad Complutense de Madrid	1997	1997	0
LOS DATOS DE ESTA FILA NO CORRESPONDEN A UN SÓLO INDIVIDUO. PARA INTERPRETAR CORRÉCTAMENTE CONSULTE: https://www.universidata.es/anonimización	056	Universidad Rey Juan Carlos	2022	724	España	40.463667	-3.74922	150	Europa	39	Europa meridional	13	Madrid	28	Madrid	28013	ARANJUEZ	40.03209	-3.603288	H	Hombre	1961	6	Personal laboral	6	Profesor Asociado	2	Contrato de Duración Determinada	2	Dedicación a Tiempo Parcial	12	1	Servicio Activo	S	1	Uno	724	España	40.463667	-3.74922	150	Europa	39	Europa meridional	056	Universidad Rey Juan Carlos	2006		0
LOS DATOS DE ESTA FILA NO CORRESPONDEN A UN SÓLO INDIVIDUO. PARA INTERPRETAR CORRÉCTAMENTE CONSULTE: https://www.universidata.es/anonimización	056	Universidad Rey Juan Carlos	2022	724	España	40.463667	-3.74922	150	Europa	39	Europa meridional	13	Madrid	28	Madrid	28006	ALCOBENDAS	40.54754	-3.642091	H	Hombre	1963	6	Personal laboral	4	Profesor Ayudante Doctor	2	Contrato de Duración Determinada	1	Dedicación a Tiempo Completo		1	Servicio Activo	N	1	Uno	724	España	40.463667	-3.74922	150	Europa	39	Europa meridional	010	Universidad Complutense de Madrid	2004	2004	0
LOS DATOS DE ESTA FILA NO CORRESPONDEN A UN SÓLO INDIVIDUO. PARA INTERPRETAR CORRÉCTAMENTE CONSULTE: https://www.universidata.es/anonimización	056	Universidad Rey Juan Carlos	2022	724	España	40.463667	-3.74922	150	Europa	39	Europa meridional	13	Madrid	28	Madrid	28079	MADRID	40.41669	-3.700346	H	Hombre	1971	6	Personal laboral	9	Profesor Visitante	1	Contrato Indefinido o Fijo	1	Dedicación a Tiempo Completo		1	Servicio Activo	N	0	No
LOS DATOS DE ESTA FILA NO CORRESPONDEN A UN SÓLO INDIVIDUO. PARA INTERPRETAR CORRÉCTAMENTE CONSULTE: https://www.universidata.es/anonimización	056	Universidad Rey Juan Carlos	2022	724	España	40.463667	-3.74922	150	Europa	39	Europa meridional	13	Madrid	28	Madrid	28079	MADRID	40.41669	-3.700346	H	Hombre	1962	1	Funcionario de carrera	2	Profesor Titular de Universidad	8	Personal Funcionario\Personal eventual	1	Dedicación a Tiempo Completo		1	Servicio Activo	N	1	Uno	724	España	40.463667	-3.74922	150	Europa	39	Europa meridional	010	Universidad Complutense de Madrid	2002	2002	0
LOS DATOS DE ESTA FILA NO CORRESPONDEN A UN SÓLO INDIVIDUO. PARA INTERPRETAR CORRÉCTAMENTE CONSULTE: https://www.universidata.es/anonimización	056	Universidad Rey Juan Carlos	2022	724	España	40.463667	-3.74922	150	Europa	39	Europa meridional	13	Madrid	28	Madrid	28079	MADRID	40.41669	-3.700346	H	Hombre	1961	1	Funcionario de carrera	2	Profesor Titular de Universidad	8	Personal Funcionario\Personal eventual	1	Dedicación a Tiempo Completo		1	Servicio Activo	N	1	Uno	724	España	40.463667	-3.74922	150	Europa	39	Europa meridional	010	Universidad Complutense de Madrid	2017	2017	0
LOS DATOS DE ESTA FILA NO CORRESPONDEN A UN SÓLO INDIVIDUO. PARA INTERPRETAR CORRÉCTAMENTE CONSULTE: https://www.universidata.es/anonimización	056	Universidad Rey Juan Carlos	2022	724	España	40.463667	-3.74922	150	Europa	39	Europa meridional	13	Madrid	28	Madrid	28115	POZUELO DE ALARCÓN	40.4352	-3.813062	H	Hombre	1965	6	Personal laboral	6	Profesor Asociado	2	Contrato de Duración Determinada	2	Dedicación a Tiempo Parcial	12	1	Servicio Activo	N	1	Uno	724	España	40.463667	-3.74922	150	Europa	39	Europa meridional	010	Universidad Complutense de Madrid	2014	2014	0
LOS DATOS DE ESTA FILA NO CORRESPONDEN A UN SÓLO INDIVIDUO. PARA INTERPRETAR CORRÉCTAMENTE CONSULTE: https://www.universidata.es/anonimización	056	Universidad Rey Juan Carlos	2022	724	España	40.463667	-3.74922	150	Europa	39	Europa meridional	13	Madrid	28	Madrid	28074	LEGANÉS	40.32642	-3.758988	H	Hombre	1979	1	Funcionario de carrera	2	Profesor Titular de Universidad	8	Personal Funcionario\Personal eventual	1	Dedicación a Tiempo Completo		1	Servicio Activo	N	1	Uno	724	España	40.463667	-3.74922	150	Europa	39	Europa meridional	010	Universidad Complutense de Madrid	2015	2015	0
LOS DATOS DE ESTA FILA NO CORRESPONDEN A UN SÓLO INDIVIDUO. PARA INTERPRETAR CORRÉCTAMENTE CONSULTE: https://www.universidata.es/anonimización	056	Universidad Rey Juan Carlos	2022	724	España	40.463667	-3.74922	150	Europa	39	Europa meridional	13	Madrid	28	Madrid	28079	MADRID	40.41669	-3.700346	H	Hombre	1981	6	Personal laboral	4	Profesor Ayudante Doctor	2	Contrato de Duración Determinada	1	Dedicación a Tiempo Completo		1	Servicio Activo	N	1	Uno	724	España	40.463667	-3.74922	150	Europa	39	Europa meridional	010	Universidad Complutense de Madrid	1999	2001	0
LOS DATOS DE ESTA FILA NO CORRESPONDEN A UN SÓLO INDIVIDUO. PARA INTERPRETAR CORRÉCTAMENTE CONSULTE: https://www.universidata.es/anonimización	056	Universidad Rey Juan Carlos	2022	724	España	40.463667	-3.74922	150	Europa	39	Europa meridional	13	Madrid	28	Madrid	28115	POZUELO DE ALARCÓN	40.4352	-3.813062	H	Hombre	1966	6	Personal laboral	9	Profesor Visitante	2	Contrato de Duración Determinada	1	Dedicación a Tiempo Completo		1	Servicio Activo	N	1	Uno	724	España	40.463667	-3.74922	150	Europa	39	Europa meridional	056	Universidad Rey Juan Carlos	2008		0
LOS DATOS DE ESTA FILA NO CORRESPONDEN A UN SÓLO INDIVIDUO. PARA INTERPRETAR CORRÉCTAMENTE CONSULTE: https://www.universidata.es/anonimización	056	Universidad Rey Juan Carlos	2022	724	España	40.463667	-3.74922	150	Europa	39	Europa meridional	13	Madrid	28	Madrid	28079	MADRID	40.41669	-3.700346	H	Hombre	1985	6	Personal laboral	6	Profesor Asociado	2	Contrato de Duración Determinada	2	Dedicación a Tiempo Parcial	12	1	Servicio Activo	S	1	Uno	724	España	40.463667	-3.74922	150	Europa	39	Europa meridional	010	Universidad Complutense de Madrid	1997	1997	0
LOS DATOS DE ESTA FILA NO CORRESPONDEN A UN SÓLO INDIVIDUO. PARA INTERPRETAR CORRÉCTAMENTE CONSULTE: https://www.universidata.es/anonimización	056	Universidad Rey Juan Carlos	2022	724	España	40.463667	-3.74922	150	Europa	39	Europa meridional	13	Madrid	28	Madrid	28079	MADRID	40.41669	-3.700346	H	Hombre	1972	1	Funcionario de carrera	1	Catedrático de Universidad	8	Personal Funcionario\Personal eventual	1	Dedicación a Tiempo Completo		1	Servicio Activo	S	0	No
LOS DATOS DE ESTA FILA NO CORRESPONDEN A UN SÓLO INDIVIDUO. PARA INTERPRETAR CORRÉCTAMENTE CONSULTE: https://www.universidata.es/anonimización	056	Universidad Rey Juan Carlos	2022	724	España	40.463667	-3.74922	150	Europa	39	Europa meridional	13	Madrid	28	Madrid	28074	LEGANÉS	40.32642	-3.758988	H	Hombre	1968	1	Funcionario de carrera	2	Profesor Titular de Universidad	8	Personal Funcionario\Personal eventual	1	Dedicación a Tiempo Completo		1	Servicio Activo	N	1	Uno	724	España	40.463667	-3.74922	150	Europa	39	Europa meridional	010	Universidad Complutense de Madrid	1999	1999	0
LOS DATOS DE ESTA FILA NO CORRESPONDEN A UN SÓLO INDIVIDUO. PARA INTERPRETAR CORRÉCTAMENTE CONSULTE: https://www.universidata.es/anonimización	056	Universidad Rey Juan Carlos	2022	724	España	40.463667	-3.74922	150	Europa	39	Europa meridional	13	Madrid	28	Madrid	28005	ALCALÁ DE HENARES	40.48166	-3.364136	H	Hombre	1967	6	Personal laboral	6	Profesor Asociado	1	Contrato Indefinido o Fijo	2	Dedicación a Tiempo Parcial	6	1	Servicio Activo	S	1	Uno	724	España	40.463667	-3.74922	150	Europa	39	Europa meridional	010	Universidad Complutense de Madrid	1999	1999	0
LOS DATOS DE ESTA FILA NO CORRESPONDEN A UN SÓLO INDIVIDUO. PARA INTERPRETAR CORRÉCTAMENTE CONSULTE: https://www.universidata.es/anonimización	056	Universidad Rey Juan Carlos	2022	724	España	40.463667	-3.74922	150	Europa	39	Europa meridional	13	Madrid	28	Madrid	28079	MADRID	40.41669	-3.700346	H	Hombre	1983	6	Personal laboral	6	Profesor Asociado	1	Contrato Indefinido o Fijo	2	Dedicación a Tiempo Parcial	12	1	Servicio Activo	N	1	Uno	724	España	40.463667	-3.74922	150	Europa	39	Europa meridional	056	Universidad Rey Juan Carlos	2008	2008	0
LOS DATOS DE ESTA FILA NO CORRESPONDEN A UN SÓLO INDIVIDUO. PARA INTERPRETAR CORRÉCTAMENTE CONSULTE: https://www.universidata.es/anonimización	056	Universidad Rey Juan Carlos	2022	724	España	40.463667	-3.74922	150	Europa	39	Europa meridional	13	Madrid	28	Madrid	28079	MADRID	40.41669	-3.700346	H	Hombre	1974	6	Personal laboral	4	Profesor Ayudante Doctor	2	Contrato de Duración Determinada	1	Dedicación a Tiempo Completo		1	Servicio Activo	S	0	No
LOS DATOS DE ESTA FILA NO CORRESPONDEN A UN SÓLO INDIVIDUO. PARA INTERPRETAR CORRÉCTAMENTE CONSULTE: https://www.universidata.es/anonimización	056	Universidad Rey Juan Carlos	2022	724	España	40.463667	-3.74922	150	Europa	39	Europa meridional	13	Madrid	28	Madrid	28160	VALDEMORILLO	40.50208	-4.065841	H	Hombre	1988	6	Personal laboral	4	Profesor Ayudante Doctor	2	Contrato de Duración Determinada	1	Dedicación a Tiempo Completo		1	Servicio Activo	N	1	Uno	724	España	40.463667	-3.74922	150	Europa	39	Europa meridional	010	Universidad Complutense de Madrid	2008	2008	0
LOS DATOS DE ESTA FILA NO CORRESPONDEN A UN SÓLO INDIVIDUO. PARA INTERPRETAR CORRÉCTAMENTE CONSULTE: https://www.universidata.es/anonimización	056	Universidad Rey Juan Carlos	2022	724	España	40.463667	-3.74922	150	Europa	39	Europa meridional	13	Madrid	28	Madrid	28131	SAN LORENZO DE EL ESCORIAL	40.59167	-4.149123	H	Hombre	1964	6	Personal laboral	5	Profesor Contratado Doctor	1	Contrato Indefinido o Fijo	1	Dedicación a Tiempo Completo		1	Servicio Activo	N	1	Uno	724	España	40.463667	-3.74922	150	Europa	39	Europa meridional	010	Universidad Complutense de Madrid	2016	2016	0
LOS DATOS DE ESTA FILA NO CORRESPONDEN A UN SÓLO INDIVIDUO. PARA INTERPRETAR CORRÉCTAMENTE CONSULTE: https://www.universidata.es/anonimización	056	Universidad Rey Juan Carlos	2022	724	España	40.463667	-3.74922	150	Europa	39	Europa meridional	13	Madrid	28	Madrid	28079	MADRID	40.41669	-3.700346	H	Hombre	1982	6	Personal laboral	6	Profesor Asociado	2	Contrato de Duración Determinada	2	Dedicación a Tiempo Parcial	12	1	Servicio Activo	N	1	Uno	724	España	40.463667	-3.74922	150	Europa	39	Europa meridional	017	Universidad de Sevilla	2003	2003	0
LOS DATOS DE ESTA FILA NO CORRESPONDEN A UN SÓLO INDIVIDUO. PARA INTERPRETAR CORRÉCTAMENTE CONSULTE: https://www.universidata.es/anonimización	056	Universidad Rey Juan Carlos	2022	724	España	40.463667	-3.74922	150	Europa	39	Europa meridional	13	Madrid	28	Madrid	28079	MADRID	40.41669	-3.700346	H	Hombre	1979	6	Personal laboral	6	Profesor Asociado	1	Contrato Indefinido o Fijo	2	Dedicación a Tiempo Parcial	12	1	Servicio Activo	N	1	Uno	724	España	40.463667	-3.74922	150	Europa	39	Europa meridional	056	Universidad Rey Juan Carlos	2017	2017	0
LOS DATOS DE ESTA FILA NO CORRESPONDEN A UN SÓLO INDIVIDUO. PARA INTERPRETAR CORRÉCTAMENTE CONSULTE: https://www.universidata.es/anonimización	056	Universidad Rey Juan Carlos	2022	724	España	40.463667	-3.74922	150	Europa	39	Europa meridional	13	Madrid	28	Madrid	28079	MADRID	40.41669	-3.700346	H	Hombre	1957	6	Personal laboral	6	Profesor Asociado	2	Contrato de Duración Determinada	2	Dedicación a Tiempo Parcial	12	1	Servicio Activo	N	0	No
LOS DATOS DE ESTA FILA NO CORRESPONDEN A UN SÓLO INDIVIDUO. PARA INTERPRETAR CORRÉCTAMENTE CONSULTE: https://www.universidata.es/anonimización	056	Universidad Rey Juan Carlos	2022	724	España	40.463667	-3.74922	150	Europa	39	Europa meridional	13	Madrid	28	Madrid	28079	MADRID	40.41669	-3.700346	H	Hombre	1984	6	Personal laboral	6	Profesor Asociado	2	Contrato de Duración Determinada	2	Dedicación a Tiempo Parcial	12	1	Servicio Activo	N	1	Uno	724	España	40.463667	-3.74922	150	Europa	39	Europa meridional	010	Universidad Complutense de Madrid	2005	2005	0
LOS DATOS DE ESTA FILA NO CORRESPONDEN A UN SÓLO INDIVIDUO. PARA INTERPRETAR CORRÉCTAMENTE CONSULTE: https://www.universidata.es/anonimización	056	Universidad Rey Juan Carlos	2022	724	España	40.463667	-3.74922	150	Europa	39	Europa meridional	13	Madrid	28	Madrid	28079	MADRID	40.41669	-3.700346	H	Hombre	1981	6	Personal laboral	6	Profesor Asociado	1	Contrato Indefinido o Fijo	2	Dedicación a Tiempo Parcial	12	1	Servicio Activo	N	1	Uno	724	España	40.463667	-3.74922	150	Europa	39	Europa meridional	010	Universidad Complutense de Madrid	2015	2015	0
LOS DATOS DE ESTA FILA NO CORRESPONDEN A UN SÓLO INDIVIDUO. PARA INTERPRETAR CORRÉCTAMENTE CONSULTE: https://www.universidata.es/anonimización	056	Universidad Rey Juan Carlos	2022	724	España	40.463667	-3.74922	150	Europa	39	Europa meridional	13	Madrid	28	Madrid	28079	MADRID	40.41669	-3.700346	H	Hombre	1976	6	Personal laboral	6	Profesor Asociado	2	Contrato de Duración Determinada	2	Dedicación a Tiempo Parcial	12	1	Servicio Activo	N	0	No
LOS DATOS DE ESTA FILA NO CORRESPONDEN A UN SÓLO INDIVIDUO. PARA INTERPRETAR CORRÉCTAMENTE CONSULTE: https://www.universidata.es/anonimización	056	Universidad Rey Juan Carlos	2022	724	España	40.463667	-3.74922	150	Europa	39	Europa meridional	13	Madrid	28	Madrid	28079	MADRID	40.41669	-3.700346	H	Hombre	1980	6	Personal laboral	6	Profesor Asociado	1	Contrato Indefinido o Fijo	2	Dedicación a Tiempo Parcial	10	1	Servicio Activo	N	1	Uno	724	España	40.463667	-3.74922	150	Europa	39	Europa meridional	010	Universidad Complutense de Madrid	1994	1994	0
LOS DATOS DE ESTA FILA NO CORRESPONDEN A UN SÓLO INDIVIDUO. PARA INTERPRETAR CORRÉCTAMENTE CONSULTE: https://www.universidata.es/anonimización	056	Universidad Rey Juan Carlos	2022	724	España	40.463667	-3.74922	150	Europa	39	Europa meridional	13	Madrid	28	Madrid	28079	MADRID	40.41669	-3.700346	H	Hombre	1973	1	Funcionario de carrera	2	Profesor Titular de Universidad	8	Personal Funcionario\Personal eventual	1	Dedicación a Tiempo Completo		1	Servicio Activo	N	1	Uno	724	España	40.463667	-3.74922	150	Europa	39	Europa meridional	056	Universidad Rey Juan Carlos	2014	2014	0
LOS DATOS DE ESTA FILA NO CORRESPONDEN A UN SÓLO INDIVIDUO. PARA INTERPRETAR CORRÉCTAMENTE CONSULTE: https://www.universidata.es/anonimización	056	Universidad Rey Juan Carlos	2022	724	España	40.463667	-3.74922	150	Europa	39	Europa meridional	13	Madrid	28	Madrid	28065	GETAFE	40.30498	-3.732677	H	Hombre	1957	1	Funcionario de carrera	2	Profesor Titular de Universidad	8	Personal Funcionario\Personal eventual	1	Dedicación a Tiempo Completo		1	Servicio Activo	N	1	Uno	724	España	40.463667	-3.74922	150	Europa	39	Europa meridional	010	Universidad Complutense de Madrid	2007		0
LOS DATOS DE ESTA FILA NO CORRESPONDEN A UN SÓLO INDIVIDUO. PARA INTERPRETAR CORRÉCTAMENTE CONSULTE: https://www.universidata.es/anonimización	056	Universidad Rey Juan Carlos	2022	724	España	40.463667	-3.74922	150	Europa	39	Europa meridional	13	Madrid	28	Madrid	28079	MADRID	40.41669	-3.700346	H	Hombre	1972	6	Personal laboral	9	Profesor Visitante	2	Contrato de Duración Determinada	1	Dedicación a Tiempo Completo		1	Servicio Activo	N	0	No
LOS DATOS DE ESTA FILA NO CORRESPONDEN A UN SÓLO INDIVIDUO. PARA INTERPRETAR CORRÉCTAMENTE CONSULTE: https://www.universidata.es/anonimización	056	Universidad Rey Juan Carlos	2022	724	España	40.463667	-3.74922	150	Europa	39	Europa meridional	13	Madrid	28	Madrid	28079	MADRID	40.41669	-3.700346	H	Hombre	1958	1	Funcionario de carrera	2	Profesor Titular de Universidad	8	Personal Funcionario\Personal eventual	1	Dedicación a Tiempo Completo		1	Servicio Activo	S	1	Uno	724	España	40.463667	-3.74922	150	Europa	39	Europa meridional	056	Universidad Rey Juan Carlos	2008		0
LOS DATOS DE ESTA FILA NO CORRESPONDEN A UN SÓLO INDIVIDUO. PARA INTERPRETAR CORRÉCTAMENTE CONSULTE: https://www.universidata.es/anonimización	056	Universidad Rey Juan Carlos	2022	724	España	40.463667	-3.74922	150	Europa	39	Europa meridional	13	Madrid	28	Madrid	28148	TORREJÓN DE ARDOZ	40.4589	-3.479771	H	Hombre	1992	1	Funcionario de carrera	2	Profesor Titular de Universidad	8	Personal Funcionario\Personal eventual	1	Dedicación a Tiempo Completo		1	Servicio Activo	N	1	Uno	724	España	40.463667	-3.74922	150	Europa	39	Europa meridional	056	Universidad Rey Juan Carlos	2009		0
LOS DATOS DE ESTA FILA NO CORRESPONDEN A UN SÓLO INDIVIDUO. PARA INTERPRETAR CORRÉCTAMENTE CONSULTE: https://www.universidata.es/anonimización	056	Universidad Rey Juan Carlos	2022	724	España	40.463667	-3.74922	150	Europa	39	Europa meridional	13	Madrid	28	Madrid	28079	MADRID	40.41669	-3.700346	H	Hombre	1978	6	Personal laboral	6	Profesor Asociado	1	Contrato Indefinido o Fijo	2	Dedicación a Tiempo Parcial	12	1	Servicio Activo	N	1	Uno	724	España	40.463667	-3.74922	150	Europa	39	Europa meridional	010	Universidad Complutense de Madrid	1996	1999	0
LOS DATOS DE ESTA FILA NO CORRESPONDEN A UN SÓLO INDIVIDUO. PARA INTERPRETAR CORRÉCTAMENTE CONSULTE: https://www.universidata.es/anonimización	056	Universidad Rey Juan Carlos	2022	724	España	40.463667	-3.74922	150	Europa	39	Europa meridional	13	Madrid	28	Madrid	28079	MADRID	40.41669	-3.700346	H	Hombre	1965	1	Funcionario de carrera	2	Profesor Titular de Universidad	8	Personal Funcionario\Personal eventual	1	Dedicación a Tiempo Completo		1	Servicio Activo	N	1	Uno	724	España	40.463667	-3.74922	150	Europa	39	Europa meridional	010	Universidad Complutense de Madrid	2003	2003	0
LOS DATOS DE ESTA FILA NO CORRESPONDEN A UN SÓLO INDIVIDUO. PARA INTERPRETAR CORRÉCTAMENTE CONSULTE: https://www.universidata.es/anonimización	056	Universidad Rey Juan Carlos	2022	724	España	40.463667	-3.74922	150	Europa	39	Europa meridional	13	Madrid	28	Madrid	28079	MADRID	40.41669	-3.700346	H	Hombre	1977	6	Personal laboral	5	Profesor Contratado Doctor	1	Contrato Indefinido o Fijo	1	Dedicación a Tiempo Completo		1	Servicio Activo	N	1	Uno	724	España	40.463667	-3.74922	150	Europa	39	Europa meridional	045	Universidad de la Rioja	2004		0
LOS DATOS DE ESTA FILA NO CORRESPONDEN A UN SÓLO INDIVIDUO. PARA INTERPRETAR CORRÉCTAMENTE CONSULTE: https://www.universidata.es/anonimización	056	Universidad Rey Juan Carlos	2022	724	España	40.463667	-3.74922	150	Europa	39	Europa meridional	13	Madrid	28	Madrid	28141	SEVILLA LA NUEVA	40.34781	-4.027501	H	Hombre	1969	1	Funcionario de carrera	2	Profesor Titular de Universidad	8	Personal Funcionario\Personal eventual	1	Dedicación a Tiempo Completo		1	Servicio Activo	N	0	No
LOS DATOS DE ESTA FILA NO CORRESPONDEN A UN SÓLO INDIVIDUO. PARA INTERPRETAR CORRÉCTAMENTE CONSULTE: https://www.universidata.es/anonimización	056	Universidad Rey Juan Carlos	2022	724	España	40.463667	-3.74922	150	Europa	39	Europa meridional	13	Madrid	28	Madrid	28079	MADRID	40.41669	-3.700346	H	Hombre	1960	6	Personal laboral	9	Profesor Visitante	2	Contrato de Duración Determinada	1	Dedicación a Tiempo Completo		1	Servicio Activo	N	1	Uno	724	España	40.463667	-3.74922	150	Europa	39	Europa meridional	010	Universidad Complutense de Madrid	2014	2016	0
LOS DATOS DE ESTA FILA NO CORRESPONDEN A UN SÓLO INDIVIDUO. PARA INTERPRETAR CORRÉCTAMENTE CONSULTE: https://www.universidata.es/anonimización	056	Universidad Rey Juan Carlos	2022	724	España	40.463667	-3.74922	150	Europa	39	Europa meridional	13	Madrid	28	Madrid	28079	MADRID	40.41669	-3.700346	H	Hombre	1971	6	Personal laboral	4	Profesor Ayudante Doctor	1	Contrato Indefinido o Fijo	1	Dedicación a Tiempo Completo		1	Servicio Activo	N	1	Uno	724	España	40.463667	-3.74922	150	Europa	39	Europa meridional	028	Universidad Nacional de Educación a Distancia	2019	2019	0
LOS DATOS DE ESTA FILA NO CORRESPONDEN A UN SÓLO INDIVIDUO. PARA INTERPRETAR CORRÉCTAMENTE CONSULTE: https://www.universidata.es/anonimización	056	Universidad Rey Juan Carlos	2022	724	España	40.463667	-3.74922	150	Europa	39	Europa meridional	13	Madrid	28	Madrid	28079	MADRID	40.41669	-3.700346	H	Hombre	1968	4	Funcionario Interino	2	Profesor Titular de Universidad	8	Personal Funcionario\Personal eventual	1	Dedicación a Tiempo Completo		1	Servicio Activo	N	1	Uno	724	España	40.463667	-3.74922	150	Europa	39	Europa meridional	014	Universidad de Salamanca	2004	2004	0
LOS DATOS DE ESTA FILA NO CORRESPONDEN A UN SÓLO INDIVIDUO. PARA INTERPRETAR CORRÉCTAMENTE CONSULTE: https://www.universidata.es/anonimización	056	Universidad Rey Juan Carlos	2022	724	España	40.463667	-3.74922	150	Europa	39	Europa meridional	13	Madrid	28	Madrid	28054	ESCORIAL, EL	40.58508	-4.12952	H	Hombre	1994	6	Personal laboral	4	Profesor Ayudante Doctor	1	Contrato Indefinido o Fijo	1	Dedicación a Tiempo Completo		1	Servicio Activo	S	1	Uno	724	España	40.463667	-3.74922	150	Europa	39	Europa meridional	056	Universidad Rey Juan Carlos	2016	2016	0
LOS DATOS DE ESTA FILA NO CORRESPONDEN A UN SÓLO INDIVIDUO. PARA INTERPRETAR CORRÉCTAMENTE CONSULTE: https://www.universidata.es/anonimización	056	Universidad Rey Juan Carlos	2022	724	España	40.463667	-3.74922	150	Europa	39	Europa meridional	13	Madrid	28	Madrid	28079	MADRID	40.41669	-3.700346	H	Hombre	1983	6	Personal laboral	6	Profesor Asociado	1	Contrato Indefinido o Fijo	2	Dedicación a Tiempo Parcial	10	1	Servicio Activo	N	1	Uno	724	España	40.463667	-3.74922	150	Europa	39	Europa meridional	056	Universidad Rey Juan Carlos	2017	2017	0
LOS DATOS DE ESTA FILA NO CORRESPONDEN A UN SÓLO INDIVIDUO. PARA INTERPRETAR CORRÉCTAMENTE CONSULTE: https://www.universidata.es/anonimización	056	Universidad Rey Juan Carlos	2022	724	España	40.463667	-3.74922	150	Europa	39	Europa meridional	13	Madrid	28	Madrid	28007	ALCORCÓN	40.34912	-3.828811	H	Hombre	1988	1	Funcionario de carrera	2	Profesor Titular de Universidad	8	Personal Funcionario\Personal eventual	1	Dedicación a Tiempo Completo		1	Servicio Activo	N	1	Uno	724	España	40.463667	-3.74922	150	Europa	39	Europa meridional	034	Universidad de Castilla-La Mancha	2014	2014	0
LOS DATOS DE ESTA FILA NO CORRESPONDEN A UN SÓLO INDIVIDUO. PARA INTERPRETAR CORRÉCTAMENTE CONSULTE: https://www.universidata.es/anonimización	056	Universidad Rey Juan Carlos	2022	724	España	40.463667	-3.74922	150	Europa	39	Europa meridional	13	Madrid	28	Madrid	28079	MADRID	40.41669	-3.700346	H	Hombre	1968	6	Personal laboral	9	Profesor Visitante	2	Contrato de Duración Determinada	1	Dedicación a Tiempo Completo		1	Servicio Activo	N	1	Uno	724	España	40.463667	-3.74922	150	Europa	39	Europa meridional	010	Universidad Complutense de Madrid	2022		0
LOS DATOS DE ESTA FILA NO CORRESPONDEN A UN SÓLO INDIVIDUO. PARA INTERPRETAR CORRÉCTAMENTE CONSULTE: https://www.universidata.es/anonimización	056	Universidad Rey Juan Carlos	2022	724	España	40.463667	-3.74922	150	Europa	39	Europa meridional	13	Madrid	28	Madrid	28007	ALCORCÓN	40.34912	-3.828811	H	Hombre	1970	1	Funcionario de carrera	2	Profesor Titular de Universidad	8	Personal Funcionario\Personal eventual	1	Dedicación a Tiempo Completo		1	Servicio Activo	N	1	Uno	724	España	40.463667	-3.74922	150	Europa	39	Europa meridional	010	Universidad Complutense de Madrid	2004	2004	0
LOS DATOS DE ESTA FILA NO CORRESPONDEN A UN SÓLO INDIVIDUO. PARA INTERPRETAR CORRÉCTAMENTE CONSULTE: https://www.universidata.es/anonimización	056	Universidad Rey Juan Carlos	2022	724	España	40.463667	-3.74922	150	Europa	39	Europa meridional	13	Madrid	28	Madrid	28150	TORREJÓN DE VELASCO	40.18713	-3.778751	H	Hombre	1978	1	Funcionario de carrera	2	Profesor Titular de Universidad	8	Personal Funcionario\Personal eventual	1	Dedicación a Tiempo Completo		1	Servicio Activo	S	1	Uno	724	España	40.463667	-3.74922	150	Europa	39	Europa meridional	056	Universidad Rey Juan Carlos	2011	2011	0
LOS DATOS DE ESTA FILA NO CORRESPONDEN A UN SÓLO INDIVIDUO. PARA INTERPRETAR CORRÉCTAMENTE CONSULTE: https://www.universidata.es/anonimización	056	Universidad Rey Juan Carlos	2022	724	España	40.463667	-3.74922	150	Europa	39	Europa meridional	13	Madrid	28	Madrid	28079	MADRID	40.41669	-3.700346	H	Hombre	1962	1	Funcionario de carrera	2	Profesor Titular de Universidad	8	Personal Funcionario\Personal eventual	1	Dedicación a Tiempo Completo		1	Servicio Activo	N	0	No
LOS DATOS DE ESTA FILA NO CORRESPONDEN A UN SÓLO INDIVIDUO. PARA INTERPRETAR CORRÉCTAMENTE CONSULTE: https://www.universidata.es/anonimización	056	Universidad Rey Juan Carlos	2022	724	España	40.463667	-3.74922	150	Europa	39	Europa meridional	8	Castilla La Mancha	45	Toledo	45165	TALAVERA DE LA REINA	39.9598	-4.834432	H	Hombre	1964	1	Funcionario de carrera	2	Profesor Titular de Universidad	8	Personal Funcionario\Personal eventual	1	Dedicación a Tiempo Completo		1	Servicio Activo	N	1	Uno	724	España	40.463667	-3.74922	150	Europa	39	Europa meridional	056	Universidad Rey Juan Carlos	2021		0
LOS DATOS DE ESTA FILA NO CORRESPONDEN A UN SÓLO INDIVIDUO. PARA INTERPRETAR CORRÉCTAMENTE CONSULTE: https://www.universidata.es/anonimización	056	Universidad Rey Juan Carlos	2022	724	España	40.463667	-3.74922	150	Europa	39	Europa meridional	13	Madrid	28	Madrid	28079	MADRID	40.41669	-3.700346	H	Hombre	1979	6	Personal laboral	6	Profesor Asociado	1	Contrato Indefinido o Fijo	2	Dedicación a Tiempo Parcial	6	1	Servicio Activo	N	1	Uno	724	España	40.463667	-3.74922	150	Europa	39	Europa meridional	010	Universidad Complutense de Madrid	2016		0
LOS DATOS DE ESTA FILA NO CORRESPONDEN A UN SÓLO INDIVIDUO. PARA INTERPRETAR CORRÉCTAMENTE CONSULTE: https://www.universidata.es/anonimización	056	Universidad Rey Juan Carlos	2022	724	España	40.463667	-3.74922	150	Europa	39	Europa meridional	13	Madrid	28	Madrid	28079	MADRID	40.41669	-3.700346	H	Hombre	1981	6	Personal laboral	5	Profesor Contratado Doctor	1	Contrato Indefinido o Fijo	1	Dedicación a Tiempo Completo		1	Servicio Activo	N	0	No
LOS DATOS DE ESTA FILA NO CORRESPONDEN A UN SÓLO INDIVIDUO. PARA INTERPRETAR CORRÉCTAMENTE CONSULTE: https://www.universidata.es/anonimización	056	Universidad Rey Juan Carlos	2022	724	España	40.463667	-3.74922	150	Europa	39	Europa meridional	13	Madrid	28	Madrid	28079	MADRID	40.41669	-3.700346	H	Hombre	1970	6	Personal laboral	6	Profesor Asociado	1	Contrato Indefinido o Fijo	2	Dedicación a Tiempo Parcial	12	1	Servicio Activo	N	1	Uno	724	España	40.463667	-3.74922	150	Europa	39	Europa meridional	010	Universidad Complutense de Madrid	2000	2000	0
LOS DATOS DE ESTA FILA NO CORRESPONDEN A UN SÓLO INDIVIDUO. PARA INTERPRETAR CORRÉCTAMENTE CONSULTE: https://www.universidata.es/anonimización	056	Universidad Rey Juan Carlos	2022	724	España	40.463667	-3.74922	150	Europa	39	Europa meridional	13	Madrid	28	Madrid	28015	ARROYOMOLINOS	40.26884	-3.920291	H	Hombre	1968	1	Funcionario de carrera	2	Profesor Titular de Universidad	8	Personal Funcionario\Personal eventual	1	Dedicación a Tiempo Completo		1	Servicio Activo	N	1	Uno	724	España	40.463667	-3.74922	150	Europa	39	Europa meridional	025	Universidad Politécnica de Madrid	2000	2000	0
LOS DATOS DE ESTA FILA NO CORRESPONDEN A UN SÓLO INDIVIDUO. PARA INTERPRETAR CORRÉCTAMENTE CONSULTE: https://www.universidata.es/anonimización	056	Universidad Rey Juan Carlos	2022	724	España	40.463667	-3.74922	150	Europa	39	Europa meridional	13	Madrid	28	Madrid	28113	PINTO	40.24454	-3.696013	H	Hombre	1991	1	Funcionario de carrera	2	Profesor Titular de Universidad	8	Personal Funcionario\Personal eventual	1	Dedicación a Tiempo Completo		1	Servicio Activo	N	1	Uno	724	España	40.463667	-3.74922	150	Europa	39	Europa meridional	056	Universidad Rey Juan Carlos	2016		0
LOS DATOS DE ESTA FILA NO CORRESPONDEN A UN SÓLO INDIVIDUO. PARA INTERPRETAR CORRÉCTAMENTE CONSULTE: https://www.universidata.es/anonimización	056	Universidad Rey Juan Carlos	2022	642	Rumania	45.943161	24.96676	150	Europa	151	Europa oriental	13	Madrid	28	Madrid	28074	LEGANÉS	40.32642	-3.758988	H	Hombre	1968	6	Personal laboral	9	Profesor Visitante	1	Contrato Indefinido o Fijo	1	Dedicación a Tiempo Completo		1	Servicio Activo	N	1	Uno	724	España	40.463667	-3.74922	150	Europa	39	Europa meridional	036	Universidad Carlos III de Madrid	2001		0
LOS DATOS DE ESTA FILA NO CORRESPONDEN A UN SÓLO INDIVIDUO. PARA INTERPRETAR CORRÉCTAMENTE CONSULTE: https://www.universidata.es/anonimización	056	Universidad Rey Juan Carlos	2022	724	España	40.463667	-3.74922	150	Europa	39	Europa meridional	13	Madrid	28	Madrid	28079	MADRID	40.41669	-3.700346	H	Hombre	1965	6	Personal laboral	9	Profesor Visitante	2	Contrato de Duración Determinada	1	Dedicación a Tiempo Completo		1	Servicio Activo	N	1	Uno	724	España	40.463667	-3.74922	150	Europa	39	Europa meridional	036	Universidad Carlos III de Madrid	2013	2014	0
LOS DATOS DE ESTA FILA NO CORRESPONDEN A UN SÓLO INDIVIDUO. PARA INTERPRETAR CORRÉCTAMENTE CONSULTE: https://www.universidata.es/anonimización	056	Universidad Rey Juan Carlos	2022	724	España	40.463667	-3.74922	150	Europa	39	Europa meridional	13	Madrid	28	Madrid	28123	RIVAS-VACIAMADRID	40.3297	-3.516941	H	Hombre	1986	1	Funcionario de carrera	2	Profesor Titular de Universidad	8	Personal Funcionario\Personal eventual	1	Dedicación a Tiempo Completo		1	Servicio Activo	S	1	Uno	724	España	40.463667	-3.74922	150	Europa	39	Europa meridional	036	Universidad Carlos III de Madrid	2016	2021	0
LOS DATOS DE ESTA FILA NO CORRESPONDEN A UN SÓLO INDIVIDUO. PARA INTERPRETAR CORRÉCTAMENTE CONSULTE: https://www.universidata.es/anonimización	056	Universidad Rey Juan Carlos	2022	724	España	40.463667	-3.74922	150	Europa	39	Europa meridional	13	Madrid	28	Madrid	28119	QUIJORNA	40.42656	-4.057429	H	Hombre	1971	6	Personal laboral	4	Profesor Ayudante Doctor	2	Contrato de Duración Determinada	1	Dedicación a Tiempo Completo		1	Servicio Activo	N	1	Uno	724	España	40.463667	-3.74922	150	Europa	39	Europa meridional	056	Universidad Rey Juan Carlos	2017	2017	0
LOS DATOS DE ESTA FILA NO CORRESPONDEN A UN SÓLO INDIVIDUO. PARA INTERPRETAR CORRÉCTAMENTE CONSULTE: https://www.universidata.es/anonimización	056	Universidad Rey Juan Carlos	2022	724	España	40.463667	-3.74922	150	Europa	39	Europa meridional	13	Madrid	28	Madrid	28007	ALCORCÓN	40.34912	-3.828811	H	Hombre	1961	1	Funcionario de carrera	2	Profesor Titular de Universidad	8	Personal Funcionario\Personal eventual	1	Dedicación a Tiempo Completo		1	Servicio Activo	N	0	No
LOS DATOS DE ESTA FILA NO CORRESPONDEN A UN SÓLO INDIVIDUO. PARA INTERPRETAR CORRÉCTAMENTE CONSULTE: https://www.universidata.es/anonimización	056	Universidad Rey Juan Carlos	2022	724	España	40.463667	-3.74922	150	Europa	39	Europa meridional	13	Madrid	28	Madrid	28148	TORREJÓN DE ARDOZ	40.4589	-3.479771	H	Hombre	1973	1	Funcionario de carrera	2	Profesor Titular de Universidad	8	Personal Funcionario\Personal eventual	1	Dedicación a Tiempo Completo		1	Servicio Activo	N	1	Uno	826	Reino Unido de Gran Bretaña e Irlanda del Norte	55.378051	-3.435973	150	Europa	154	Europa septentrional	E80	Universidad perteneciente al EEES	1999	2000	0
LOS DATOS DE ESTA FILA NO CORRESPONDEN A UN SÓLO INDIVIDUO. PARA INTERPRETAR CORRÉCTAMENTE CONSULTE: https://www.universidata.es/anonimización	056	Universidad Rey Juan Carlos	2022	724	España	40.463667	-3.74922	150	Europa	39	Europa meridional	13	Madrid	28	Madrid	28079	MADRID	40.41669	-3.700346	H	Hombre	1987	1	Funcionario de carrera	1	Catedrático de Universidad	8	Personal Funcionario\Personal eventual	1	Dedicación a Tiempo Completo		1	Servicio Activo	N	1	Uno	724	España	40.463667	-3.74922	150	Europa	39	Europa meridional	036	Universidad Carlos III de Madrid	2017	2017	0
LOS DATOS DE ESTA FILA NO CORRESPONDEN A UN SÓLO INDIVIDUO. PARA INTERPRETAR CORRÉCTAMENTE CONSULTE: https://www.universidata.es/anonimización	056	Universidad Rey Juan Carlos	2022	826	Reino Unido de Gran Bretaña e Irlanda del Norte	55.378051	-3.435973	150	Europa	154	Europa septentrional	13	Madrid	28	Madrid	28115	POZUELO DE ALARCÓN	40.4352	-3.813062	H	Hombre	1972	1	Funcionario de carrera	2	Profesor Titular de Universidad	8	Personal Funcionario\Personal eventual	1	Dedicación a Tiempo Completo		1	Servicio Activo	N	1	Uno	724	España	40.463667	-3.74922	150	Europa	39	Europa meridional	010	Universidad Complutense de Madrid	1987	1988	0
LOS DATOS DE ESTA FILA NO CORRESPONDEN A UN SÓLO INDIVIDUO. PARA INTERPRETAR CORRÉCTAMENTE CONSULTE: https://www.universidata.es/anonimización	056	Universidad Rey Juan Carlos	2022	724	España	40.463667	-3.74922	150	Europa	39	Europa meridional	13	Madrid	28	Madrid	28079	MADRID	40.41669	-3.700346	H	Hombre	1967	1	Funcionario de carrera	1	Catedrático de Universidad	8	Personal Funcionario\Personal eventual	8	Se desconoce por estar en otra institución (no aplica)		9	Excedencia	N	1	Uno	724	España	40.463667	-3.74922	150	Europa	39	Europa meridional	010	Universidad Complutense de Madrid	1997	1997	0
LOS DATOS DE ESTA FILA NO CORRESPONDEN A UN SÓLO INDIVIDUO. PARA INTERPRETAR CORRÉCTAMENTE CONSULTE: https://www.universidata.es/anonimización	056	Universidad Rey Juan Carlos	2022	724	España	40.463667	-3.74922	150	Europa	39	Europa meridional	13	Madrid	28	Madrid	28079	MADRID	40.41669	-3.700346	H	Hombre	1986	6	Personal laboral	4	Profesor Ayudante Doctor	2	Contrato de Duración Determinada	1	Dedicación a Tiempo Completo		1	Servicio Activo	S	1	Uno	724	España	40.463667	-3.74922	150	Europa	39	Europa meridional	034	Universidad de Castilla-La Mancha	2019	2019	0
LOS DATOS DE ESTA FILA NO CORRESPONDEN A UN SÓLO INDIVIDUO. PARA INTERPRETAR CORRÉCTAMENTE CONSULTE: https://www.universidata.es/anonimización	056	Universidad Rey Juan Carlos	2022	724	España	40.463667	-3.74922	150	Europa	39	Europa meridional	13	Madrid	28	Madrid	28127	ROZAS DE MADRID, LAS	40.49286	-3.875462	H	Hombre	1977	6	Personal laboral	6	Profesor Asociado	1	Contrato Indefinido o Fijo	2	Dedicación a Tiempo Parcial	6	1	Servicio Activo	N	1	Uno	276	Alemania	51.165691	10.451526	150	Europa	155	Europa occidental	E80	Universidad perteneciente al EEES	2003	2005	0
LOS DATOS DE ESTA FILA NO CORRESPONDEN A UN SÓLO INDIVIDUO. PARA INTERPRETAR CORRÉCTAMENTE CONSULTE: https://www.universidata.es/anonimización	056	Universidad Rey Juan Carlos	2022	724	España	40.463667	-3.74922	150	Europa	39	Europa meridional	13	Madrid	28	Madrid	28092	MÓSTOLES	40.32277	-3.865741	H	Hombre	1993	6	Personal laboral	4	Profesor Ayudante Doctor	2	Contrato de Duración Determinada	1	Dedicación a Tiempo Completo		1	Servicio Activo	N	1	Uno	724	España	40.463667	-3.74922	150	Europa	39	Europa meridional	010	Universidad Complutense de Madrid	1996	1996	0
LOS DATOS DE ESTA FILA NO CORRESPONDEN A UN SÓLO INDIVIDUO. PARA INTERPRETAR CORRÉCTAMENTE CONSULTE: https://www.universidata.es/anonimización	056	Universidad Rey Juan Carlos	2022	724	España	40.463667	-3.74922	150	Europa	39	Europa meridional	13	Madrid	28	Madrid	28015	ARROYOMOLINOS	40.26884	-3.920291	H	Hombre	1968	6	Personal laboral	4	Profesor Ayudante Doctor	2	Contrato de Duración Determinada	1	Dedicación a Tiempo Completo		1	Servicio Activo	N	1	Uno	724	España	40.463667	-3.74922	150	Europa	39	Europa meridional	010	Universidad Complutense de Madrid	2021	2021	0
LOS DATOS DE ESTA FILA NO CORRESPONDEN A UN SÓLO INDIVIDUO. PARA INTERPRETAR CORRÉCTAMENTE CONSULTE: https://www.universidata.es/anonimización	056	Universidad Rey Juan Carlos	2022	724	España	40.463667	-3.74922	150	Europa	39	Europa meridional	13	Madrid	28	Madrid	28079	MADRID	40.41669	-3.700346	H	Hombre	1991	6	Personal laboral	6	Profesor Asociado	2	Contrato de Duración Determinada	2	Dedicación a Tiempo Parcial	6	1	Servicio Activo	N	1	Uno	724	España	40.463667	-3.74922	150	Europa	39	Europa meridional	029	Universidad de Alcalá	2011	2011	0
LOS DATOS DE ESTA FILA NO CORRESPONDEN A UN SÓLO INDIVIDUO. PARA INTERPRETAR CORRÉCTAMENTE CONSULTE: https://www.universidata.es/anonimización	056	Universidad Rey Juan Carlos	2022	724	España	40.463667	-3.74922	150	Europa	39	Europa meridional	13	Madrid	28	Madrid	28074	LEGANÉS	40.32642	-3.758988	H	Hombre	1971	6	Personal laboral	4	Profesor Ayudante Doctor	2	Contrato de Duración Determinada	1	Dedicación a Tiempo Completo		1	Servicio Activo	S	1	Uno	724	España	40.463667	-3.74922	150	Europa	39	Europa meridional	023	Universidad Autónoma de Madrid	2010	2010	0
LOS DATOS DE ESTA FILA NO CORRESPONDEN A UN SÓLO INDIVIDUO. PARA INTERPRETAR CORRÉCTAMENTE CONSULTE: https://www.universidata.es/anonimización	056	Universidad Rey Juan Carlos	2022	724	España	40.463667	-3.74922	150	Europa	39	Europa meridional	8	Castilla La Mancha	13	Ciudad Real	13028	CAMPO DE CRIPTANA	39.40229	-3.12215	H	Hombre	1994	6	Personal laboral	9	Profesor Visitante	1	Contrato Indefinido o Fijo	1	Dedicación a Tiempo Completo		1	Servicio Activo	N	1	Uno	724	España	40.463667	-3.74922	150	Europa	39	Europa meridional	021	Universidad de Zaragoza	2002	2002	0
LOS DATOS DE ESTA FILA NO CORRESPONDEN A UN SÓLO INDIVIDUO. PARA INTERPRETAR CORRÉCTAMENTE CONSULTE: https://www.universidata.es/anonimización	056	Universidad Rey Juan Carlos	2022	724	España	40.463667	-3.74922	150	Europa	39	Europa meridional	13	Madrid	28	Madrid	28079	MADRID	40.41669	-3.700346	H	Hombre	1999	6	Personal laboral	4	Profesor Ayudante Doctor	2	Contrato de Duración Determinada	1	Dedicación a Tiempo Completo		1	Servicio Activo	N	1	Uno	724	España	40.463667	-3.74922	150	Europa	39	Europa meridional	008	Universidad de Granada	2018	2018	1
LOS DATOS DE ESTA FILA NO CORRESPONDEN A UN SÓLO INDIVIDUO. PARA INTERPRETAR CORRÉCTAMENTE CONSULTE: https://www.universidata.es/anonimización	056	Universidad Rey Juan Carlos	2022	724	España	40.463667	-3.74922	150	Europa	39	Europa meridional	13	Madrid	28	Madrid	28079	MADRID	40.41669	-3.700346	H	Hombre	1983	6	Personal laboral	5	Profesor Contratado Doctor	1	Contrato Indefinido o Fijo	1	Dedicación a Tiempo Completo		1	Servicio Activo	N	1	Uno	724	España	40.463667	-3.74922	150	Europa	39	Europa meridional	056	Universidad Rey Juan Carlos	2022	2022	0
LOS DATOS DE ESTA FILA NO CORRESPONDEN A UN SÓLO INDIVIDUO. PARA INTERPRETAR CORRÉCTAMENTE CONSULTE: https://www.universidata.es/anonimización	056	Universidad Rey Juan Carlos	2022	724	España	40.463667	-3.74922	150	Europa	39	Europa meridional	13	Madrid	28	Madrid	28127	ROZAS DE MADRID, LAS	40.49286	-3.875462	H	Hombre	1983	6	Personal laboral	9	Profesor Visitante	2	Contrato de Duración Determinada	1	Dedicación a Tiempo Completo		1	Servicio Activo	N	0	No
LOS DATOS DE ESTA FILA NO CORRESPONDEN A UN SÓLO INDIVIDUO. PARA INTERPRETAR CORRÉCTAMENTE CONSULTE: https://www.universidata.es/anonimización	056	Universidad Rey Juan Carlos	2022	724	España	40.463667	-3.74922	150	Europa	39	Europa meridional	13	Madrid	28	Madrid	28079	MADRID	40.41669	-3.700346	H	Hombre	1978	6	Personal laboral	5	Profesor Contratado Doctor	1	Contrato Indefinido o Fijo	1	Dedicación a Tiempo Completo		1	Servicio Activo	N	1	Uno	724	España	40.463667	-3.74922	150	Europa	39	Europa meridional	036	Universidad Carlos III de Madrid	2015	2015	0
LOS DATOS DE ESTA FILA NO CORRESPONDEN A UN SÓLO INDIVIDUO. PARA INTERPRETAR CORRÉCTAMENTE CONSULTE: https://www.universidata.es/anonimización	056	Universidad Rey Juan Carlos	2022	724	España	40.463667	-3.74922	150	Europa	39	Europa meridional	1	Andalucía	41	Sevilla	41091	SEVILLA	37.38264	-5.996295	H	Hombre	1971	6	Personal laboral	6	Profesor Asociado	1	Contrato Indefinido o Fijo	2	Dedicación a Tiempo Parcial	6	1	Servicio Activo	S	1	Uno	724	España	40.463667	-3.74922	150	Europa	39	Europa meridional	056	Universidad Rey Juan Carlos	2006	2006	0
LOS DATOS DE ESTA FILA NO CORRESPONDEN A UN SÓLO INDIVIDUO. PARA INTERPRETAR CORRÉCTAMENTE CONSULTE: https://www.universidata.es/anonimización	056	Universidad Rey Juan Carlos	2022	724	España	40.463667	-3.74922	150	Europa	39	Europa meridional	13	Madrid	28	Madrid	28053	DAGANZO DE ARRIBA	40.54481	-3.457924	H	Hombre	1983	1	Funcionario de carrera	2	Profesor Titular de Universidad	8	Personal Funcionario\Personal eventual	1	Dedicación a Tiempo Completo		1	Servicio Activo	N	1	Uno	724	España	40.463667	-3.74922	150	Europa	39	Europa meridional	010	Universidad Complutense de Madrid	2016	2016	0
LOS DATOS DE ESTA FILA NO CORRESPONDEN A UN SÓLO INDIVIDUO. PARA INTERPRETAR CORRÉCTAMENTE CONSULTE: https://www.universidata.es/anonimización	056	Universidad Rey Juan Carlos	2022	724	España	40.463667	-3.74922	150	Europa	39	Europa meridional	13	Madrid	28	Madrid	28079	MADRID	40.41669	-3.700346	H	Hombre	1960	6	Personal laboral	6	Profesor Asociado	2	Contrato de Duración Determinada	2	Dedicación a Tiempo Parcial	6	1	Servicio Activo	N	1	Uno	724	España	40.463667	-3.74922	150	Europa	39	Europa meridional	036	Universidad Carlos III de Madrid	2011	2011	0
LOS DATOS DE ESTA FILA NO CORRESPONDEN A UN SÓLO INDIVIDUO. PARA INTERPRETAR CORRÉCTAMENTE CONSULTE: https://www.universidata.es/anonimización	056	Universidad Rey Juan Carlos	2022	724	España	40.463667	-3.74922	150	Europa	39	Europa meridional	13	Madrid	28	Madrid	28079	MADRID	40.41669	-3.700346	H	Hombre	1986	6	Personal laboral	6	Profesor Asociado	1	Contrato Indefinido o Fijo	2	Dedicación a Tiempo Parcial	8	1	Servicio Activo	S	1	Uno	724	España	40.463667	-3.74922	150	Europa	39	Europa meridional	056	Universidad Rey Juan Carlos	2021	2021	0
LOS DATOS DE ESTA FILA NO CORRESPONDEN A UN SÓLO INDIVIDUO. PARA INTERPRETAR CORRÉCTAMENTE CONSULTE: https://www.universidata.es/anonimización	056	Universidad Rey Juan Carlos	2022	724	España	40.463667	-3.74922	150	Europa	39	Europa meridional	13	Madrid	28	Madrid	28079	MADRID	40.41669	-3.700346	H	Hombre	1993	1	Funcionario de carrera	2	Profesor Titular de Universidad	8	Personal Funcionario\Personal eventual	1	Dedicación a Tiempo Completo		1	Servicio Activo	N	1	Uno	250	Francia	46.227638	2.213749	150	Europa	155	Europa occidental	E80	Universidad perteneciente al EEES	1996	1998	0
LOS DATOS DE ESTA FILA NO CORRESPONDEN A UN SÓLO INDIVIDUO. PARA INTERPRETAR CORRÉCTAMENTE CONSULTE: https://www.universidata.es/anonimización	056	Universidad Rey Juan Carlos	2022	724	España	40.463667	-3.74922	150	Europa	39	Europa meridional	13	Madrid	28	Madrid	28007	ALCORCÓN	40.34912	-3.828811	H	Hombre	1980	6	Personal laboral	9	Profesor Visitante	2	Contrato de Duración Determinada	1	Dedicación a Tiempo Completo		1	Servicio Activo	N	1	Uno	724	España	40.463667	-3.74922	150	Europa	39	Europa meridional	010	Universidad Complutense de Madrid	1993	1993	0
LOS DATOS DE ESTA FILA NO CORRESPONDEN A UN SÓLO INDIVIDUO. PARA INTERPRETAR CORRÉCTAMENTE CONSULTE: https://www.universidata.es/anonimización	056	Universidad Rey Juan Carlos	2022	724	España	40.463667	-3.74922	150	Europa	39	Europa meridional	13	Madrid	28	Madrid	28092	MÓSTOLES	40.32277	-3.865741	H	Hombre	1984	6	Personal laboral	4	Profesor Ayudante Doctor	1	Contrato Indefinido o Fijo	1	Dedicación a Tiempo Completo		1	Servicio Activo	N	1	Uno	724	España	40.463667	-3.74922	150	Europa	39	Europa meridional	025	Universidad Politécnica de Madrid	2015	2015	0
LOS DATOS DE ESTA FILA NO CORRESPONDEN A UN SÓLO INDIVIDUO. PARA INTERPRETAR CORRÉCTAMENTE CONSULTE: https://www.universidata.es/anonimización	056	Universidad Rey Juan Carlos	2022	724	España	40.463667	-3.74922	150	Europa	39	Europa meridional	1	Andalucía	29	Málaga	29069	MARBELLA	36.50994	-4.886352	H	Hombre	1974	6	Personal laboral	4	Profesor Ayudante Doctor	2	Contrato de Duración Determinada	1	Dedicación a Tiempo Completo		1	Servicio Activo	N	1	Uno	724	España	40.463667	-3.74922	150	Europa	39	Europa meridional	029	Universidad de Alcalá	2020		0
LOS DATOS DE ESTA FILA NO CORRESPONDEN A UN SÓLO INDIVIDUO. PARA INTERPRETAR CORRÉCTAMENTE CONSULTE: https://www.universidata.es/anonimización	056	Universidad Rey Juan Carlos	2022	724	España	40.463667	-3.74922	150	Europa	39	Europa meridional	13	Madrid	28	Madrid	28079	MADRID	40.41669	-3.700346	H	Hombre	1983	1	Funcionario de carrera	1	Catedrático de Universidad	8	Personal Funcionario\Personal eventual	1	Dedicación a Tiempo Completo		1	Servicio Activo	N	1	Uno	724	España	40.463667	-3.74922	150	Europa	39	Europa meridional	036	Universidad Carlos III de Madrid	2015	2016	0
LOS DATOS DE ESTA FILA NO CORRESPONDEN A UN SÓLO INDIVIDUO. PARA INTERPRETAR CORRÉCTAMENTE CONSULTE: https://www.universidata.es/anonimización	056	Universidad Rey Juan Carlos	2022	724	España	40.463667	-3.74922	150	Europa	39	Europa meridional	13	Madrid	28	Madrid	28054	ESCORIAL, EL	40.58508	-4.12952	H	Hombre	1991	6	Personal laboral	6	Profesor Asociado	1	Contrato Indefinido o Fijo	2	Dedicación a Tiempo Parcial	8	1	Servicio Activo	N	1	Uno	724	España	40.463667	-3.74922	150	Europa	39	Europa meridional	056	Universidad Rey Juan Carlos	2021	2021	0
LOS DATOS DE ESTA FILA NO CORRESPONDEN A UN SÓLO INDIVIDUO. PARA INTERPRETAR CORRÉCTAMENTE CONSULTE: https://www.universidata.es/anonimización	056	Universidad Rey Juan Carlos	2022	724	España	40.463667	-3.74922	150	Europa	39	Europa meridional	13	Madrid	28	Madrid	28079	MADRID	40.41669	-3.700346	H	Hombre	1981	1	Funcionario de carrera	2	Profesor Titular de Universidad	8	Personal Funcionario\Personal eventual	1	Dedicación a Tiempo Completo		1	Servicio Activo	N	1	Uno	724	España	40.463667	-3.74922	150	Europa	39	Europa meridional	056	Universidad Rey Juan Carlos	2021		0
LOS DATOS DE ESTA FILA NO CORRESPONDEN A UN SÓLO INDIVIDUO. PARA INTERPRETAR CORRÉCTAMENTE CONSULTE: https://www.universidata.es/anonimización	056	Universidad Rey Juan Carlos	2022	724	España	40.463667	-3.74922	150	Europa	39	Europa meridional	13	Madrid	28	Madrid	28079	MADRID	40.41669	-3.700346	H	Hombre	1979	1	Funcionario de carrera	1	Catedrático de Universidad	8	Personal Funcionario\Personal eventual	1	Dedicación a Tiempo Completo		1	Servicio Activo	N	1	Uno	724	España	40.463667	-3.74922	150	Europa	39	Europa meridional	008	Universidad de Granada	2011	2011	0
LOS DATOS DE ESTA FILA NO CORRESPONDEN A UN SÓLO INDIVIDUO. PARA INTERPRETAR CORRÉCTAMENTE CONSULTE: https://www.universidata.es/anonimización	056	Universidad Rey Juan Carlos	2022	250	Francia	46.227638	2.213749	150	Europa	155	Europa occidental	13	Madrid	28	Madrid	28079	MADRID	40.41669	-3.700346	H	Hombre	1984	6	Personal laboral	5	Profesor Contratado Doctor	1	Contrato Indefinido o Fijo	1	Dedicación a Tiempo Completo		1	Servicio Activo	N	1	Uno	724	España	40.463667	-3.74922	150	Europa	39	Europa meridional	010	Universidad Complutense de Madrid	2011	2011	1
LOS DATOS DE ESTA FILA NO CORRESPONDEN A UN SÓLO INDIVIDUO. PARA INTERPRETAR CORRÉCTAMENTE CONSULTE: https://www.universidata.es/anonimización	056	Universidad Rey Juan Carlos	2022	724	España	40.463667	-3.74922	150	Europa	39	Europa meridional	8	Castilla La Mancha	45	Toledo	45157	SANTA CRUZ DEL RETAMAR	40.11898	-4.241545	H	Hombre	1967	1	Funcionario de carrera	2	Profesor Titular de Universidad	8	Personal Funcionario\Personal eventual	1	Dedicación a Tiempo Completo		1	Servicio Activo	N	1	Uno	724	España	40.463667	-3.74922	150	Europa	39	Europa meridional	025	Universidad Politécnica de Madrid	2004		0
LOS DATOS DE ESTA FILA NO CORRESPONDEN A UN SÓLO INDIVIDUO. PARA INTERPRETAR CORRÉCTAMENTE CONSULTE: https://www.universidata.es/anonimización	056	Universidad Rey Juan Carlos	2022	724	España	40.463667	-3.74922	150	Europa	39	Europa meridional	13	Madrid	28	Madrid	28079	MADRID	40.41669	-3.700346	H	Hombre	1992	6	Personal laboral	6	Profesor Asociado	2	Contrato de Duración Determinada	2	Dedicación a Tiempo Parcial	8	1	Servicio Activo	N	1	Uno	724	España	40.463667	-3.74922	150	Europa	39	Europa meridional	025	Universidad Politécnica de Madrid	2019	2019	1
LOS DATOS DE ESTA FILA NO CORRESPONDEN A UN SÓLO INDIVIDUO. PARA INTERPRETAR CORRÉCTAMENTE CONSULTE: https://www.universidata.es/anonimización	056	Universidad Rey Juan Carlos	2022	724	España	40.463667	-3.74922	150	Europa	39	Europa meridional	13	Madrid	28	Madrid	28079	MADRID	40.41669	-3.700346	H	Hombre	1985	6	Personal laboral	4	Profesor Ayudante Doctor	2	Contrato de Duración Determinada	1	Dedicación a Tiempo Completo		1	Servicio Activo	N	1	Uno	724	España	40.463667	-3.74922	150	Europa	39	Europa meridional	010	Universidad Complutense de Madrid	2015	2015	0
LOS DATOS DE ESTA FILA NO CORRESPONDEN A UN SÓLO INDIVIDUO. PARA INTERPRETAR CORRÉCTAMENTE CONSULTE: https://www.universidata.es/anonimización	056	Universidad Rey Juan Carlos	2022	724	España	40.463667	-3.74922	150	Europa	39	Europa meridional	13	Madrid	28	Madrid	28079	MADRID	40.41669	-3.700346	H	Hombre	1988	1	Funcionario de carrera	2	Profesor Titular de Universidad	8	Personal Funcionario\Personal eventual	1	Dedicación a Tiempo Completo		1	Servicio Activo	N	1	Uno	724	España	40.463667	-3.74922	150	Europa	39	Europa meridional	010	Universidad Complutense de Madrid	2021	2021	0
LOS DATOS DE ESTA FILA NO CORRESPONDEN A UN SÓLO INDIVIDUO. PARA INTERPRETAR CORRÉCTAMENTE CONSULTE: https://www.universidata.es/anonimización	056	Universidad Rey Juan Carlos	2022	724	España	40.463667	-3.74922	150	Europa	39	Europa meridional	13	Madrid	28	Madrid	28079	MADRID	40.41669	-3.700346	H	Hombre	1968	6	Personal laboral	5	Profesor Contratado Doctor	1	Contrato Indefinido o Fijo	1	Dedicación a Tiempo Completo		1	Servicio Activo	N	1	Uno	724	España	40.463667	-3.74922	150	Europa	39	Europa meridional	010	Universidad Complutense de Madrid	1997	1998	0
LOS DATOS DE ESTA FILA NO CORRESPONDEN A UN SÓLO INDIVIDUO. PARA INTERPRETAR CORRÉCTAMENTE CONSULTE: https://www.universidata.es/anonimización	056	Universidad Rey Juan Carlos	2022	724	España	40.463667	-3.74922	150	Europa	39	Europa meridional	13	Madrid	28	Madrid	28079	MADRID	40.41669	-3.700346	H	Hombre	1991	6	Personal laboral	9	Profesor Visitante	2	Contrato de Duración Determinada	1	Dedicación a Tiempo Completo		1	Servicio Activo	N	0	No
LOS DATOS DE ESTA FILA NO CORRESPONDEN A UN SÓLO INDIVIDUO. PARA INTERPRETAR CORRÉCTAMENTE CONSULTE: https://www.universidata.es/anonimización	056	Universidad Rey Juan Carlos	2022	724	España	40.463667	-3.74922	150	Europa	39	Europa meridional	13	Madrid	28	Madrid	28079	MADRID	40.41669	-3.700346	H	Hombre	1983	1	Funcionario de carrera	2	Profesor Titular de Universidad	8	Personal Funcionario\Personal eventual	1	Dedicación a Tiempo Completo		1	Servicio Activo	N	1	Uno	724	España	40.463667	-3.74922	150	Europa	39	Europa meridional	023	Universidad Autónoma de Madrid	2010	2011	0
LOS DATOS DE ESTA FILA NO CORRESPONDEN A UN SÓLO INDIVIDUO. PARA INTERPRETAR CORRÉCTAMENTE CONSULTE: https://www.universidata.es/anonimización	056	Universidad Rey Juan Carlos	2022	724	España	40.463667	-3.74922	150	Europa	39	Europa meridional	13	Madrid	28	Madrid	28005	ALCALÁ DE HENARES	40.48166	-3.364136	H	Hombre	1967	6	Personal laboral	9	Profesor Visitante	1	Contrato Indefinido o Fijo	1	Dedicación a Tiempo Completo		1	Servicio Activo	N	1	Uno	724	España	40.463667	-3.74922	150	Europa	39	Europa meridional	056	Universidad Rey Juan Carlos	2014	2014	0
LOS DATOS DE ESTA FILA NO CORRESPONDEN A UN SÓLO INDIVIDUO. PARA INTERPRETAR CORRÉCTAMENTE CONSULTE: https://www.universidata.es/anonimización	056	Universidad Rey Juan Carlos	2022	276	Alemania	51.165691	10.451526	150	Europa	155	Europa occidental	13	Madrid	28	Madrid	28181	VILLAVICIOSA DE ODÓN	40.3571	-3.90059	H	Hombre	1974	6	Personal laboral	5	Profesor Contratado Doctor	1	Contrato Indefinido o Fijo	1	Dedicación a Tiempo Completo		1	Servicio Activo	N	1	Uno	724	España	40.463667	-3.74922	150	Europa	39	Europa meridional	025	Universidad Politécnica de Madrid	2004	2007	0
LOS DATOS DE ESTA FILA NO CORRESPONDEN A UN SÓLO INDIVIDUO. PARA INTERPRETAR CORRÉCTAMENTE CONSULTE: https://www.universidata.es/anonimización	056	Universidad Rey Juan Carlos	2022	724	España	40.463667	-3.74922	150	Europa	39	Europa meridional	13	Madrid	28	Madrid	28013	ARANJUEZ	40.03209	-3.603288	H	Hombre	1974	1	Funcionario de carrera	1	Catedrático de Universidad	8	Personal Funcionario\Personal eventual	1	Dedicación a Tiempo Completo		1	Servicio Activo	N	1	Uno	724	España	40.463667	-3.74922	150	Europa	39	Europa meridional	056	Universidad Rey Juan Carlos	2012		0
LOS DATOS DE ESTA FILA NO CORRESPONDEN A UN SÓLO INDIVIDUO. PARA INTERPRETAR CORRÉCTAMENTE CONSULTE: https://www.universidata.es/anonimización	056	Universidad Rey Juan Carlos	2022	724	España	40.463667	-3.74922	150	Europa	39	Europa meridional	13	Madrid	28	Madrid	28154	TORRES DE LA ALAMEDA	40.40473	-3.360132	H	Hombre	1992	6	Personal laboral	4	Profesor Ayudante Doctor	1	Contrato Indefinido o Fijo	1	Dedicación a Tiempo Completo		1	Servicio Activo	N	1	Uno	724	España	40.463667	-3.74922	150	Europa	39	Europa meridional	056	Universidad Rey Juan Carlos	2021	2021	0
LOS DATOS DE ESTA FILA NO CORRESPONDEN A UN SÓLO INDIVIDUO. PARA INTERPRETAR CORRÉCTAMENTE CONSULTE: https://www.universidata.es/anonimización	056	Universidad Rey Juan Carlos	2022	724	España	40.463667	-3.74922	150	Europa	39	Europa meridional	8	Castilla La Mancha	45	Toledo	45066	FUENSALIDA	40.05297	-4.209178	H	Hombre	1986	6	Personal laboral	9	Profesor Visitante	1	Contrato Indefinido o Fijo	1	Dedicación a Tiempo Completo		1	Servicio Activo	N	1	Uno	724	España	40.463667	-3.74922	150	Europa	39	Europa meridional	010	Universidad Complutense de Madrid	2015	2015	1
LOS DATOS DE ESTA FILA NO CORRESPONDEN A UN SÓLO INDIVIDUO. PARA INTERPRETAR CORRÉCTAMENTE CONSULTE: https://www.universidata.es/anonimización	056	Universidad Rey Juan Carlos	2022	724	España	40.463667	-3.74922	150	Europa	39	Europa meridional	13	Madrid	28	Madrid	28079	MADRID	40.41669	-3.700346	H	Hombre	1978	6	Personal laboral	9	Profesor Visitante	2	Contrato de Duración Determinada	1	Dedicación a Tiempo Completo		1	Servicio Activo	N	1	Uno	724	España	40.463667	-3.74922	150	Europa	39	Europa meridional	056	Universidad Rey Juan Carlos	2007		0
LOS DATOS DE ESTA FILA NO CORRESPONDEN A UN SÓLO INDIVIDUO. PARA INTERPRETAR CORRÉCTAMENTE CONSULTE: https://www.universidata.es/anonimización	056	Universidad Rey Juan Carlos	2022	724	España	40.463667	-3.74922	150	Europa	39	Europa meridional	13	Madrid	28	Madrid	28092	MÓSTOLES	40.32277	-3.865741	H	Hombre	1964	1	Funcionario de carrera	2	Profesor Titular de Universidad	8	Personal Funcionario\Personal eventual	1	Dedicación a Tiempo Completo		1	Servicio Activo	N	0	No
LOS DATOS DE ESTA FILA NO CORRESPONDEN A UN SÓLO INDIVIDUO. PARA INTERPRETAR CORRÉCTAMENTE CONSULTE: https://www.universidata.es/anonimización	056	Universidad Rey Juan Carlos	2022	724	España	40.463667	-3.74922	150	Europa	39	Europa meridional									H	Hombre	1986	1	Funcionario de carrera	2	Profesor Titular de Universidad	8	Personal Funcionario\Personal eventual	1	Dedicación a Tiempo Completo		1	Servicio Activo	S	1	Uno	724	España	40.463667	-3.74922	150	Europa	39	Europa meridional	023	Universidad Autónoma de Madrid	1998	1999	0
LOS DATOS DE ESTA FILA NO CORRESPONDEN A UN SÓLO INDIVIDUO. PARA INTERPRETAR CORRÉCTAMENTE CONSULTE: https://www.universidata.es/anonimización	056	Universidad Rey Juan Carlos	2022	724	España	40.463667	-3.74922	150	Europa	39	Europa meridional	13	Madrid	28	Madrid	28005	ALCALÁ DE HENARES	40.48166	-3.364136	H	Hombre	1980	6	Personal laboral	9	Profesor Visitante	1	Contrato Indefinido o Fijo	1	Dedicación a Tiempo Completo		1	Servicio Activo	N	0	No
LOS DATOS DE ESTA FILA NO CORRESPONDEN A UN SÓLO INDIVIDUO. PARA INTERPRETAR CORRÉCTAMENTE CONSULTE: https://www.universidata.es/anonimización	056	Universidad Rey Juan Carlos	2022	724	España	40.463667	-3.74922	150	Europa	39	Europa meridional	13	Madrid	28	Madrid	28079	MADRID	40.41669	-3.700346	H	Hombre	1967	6	Personal laboral	4	Profesor Ayudante Doctor	2	Contrato de Duración Determinada	1	Dedicación a Tiempo Completo		1	Servicio Activo	N	1	Uno	724	España	40.463667	-3.74922	150	Europa	39	Europa meridional	024	Universidad Politécnica de Catalunya	2003	2003	0
LOS DATOS DE ESTA FILA NO CORRESPONDEN A UN SÓLO INDIVIDUO. PARA INTERPRETAR CORRÉCTAMENTE CONSULTE: https://www.universidata.es/anonimización	056	Universidad Rey Juan Carlos	2022	724	España	40.463667	-3.74922	150	Europa	39	Europa meridional	13	Madrid	28	Madrid	28079	MADRID	40.41669	-3.700346	H	Hombre	1963	1	Funcionario de carrera	2	Profesor Titular de Universidad	8	Personal Funcionario\Personal eventual	1	Dedicación a Tiempo Completo		1	Servicio Activo	N	1	Uno	724	España	40.463667	-3.74922	150	Europa	39	Europa meridional	010	Universidad Complutense de Madrid	2014	2014	0
LOS DATOS DE ESTA FILA NO CORRESPONDEN A UN SÓLO INDIVIDUO. PARA INTERPRETAR CORRÉCTAMENTE CONSULTE: https://www.universidata.es/anonimización	056	Universidad Rey Juan Carlos	2022	724	España	40.463667	-3.74922	150	Europa	39	Europa meridional	13	Madrid	28	Madrid	28079	MADRID	40.41669	-3.700346	H	Hombre	1994	1	Funcionario de carrera	2	Profesor Titular de Universidad	8	Personal Funcionario\Personal eventual	1	Dedicación a Tiempo Completo		1	Servicio Activo	S	1	Uno	724	España	40.463667	-3.74922	150	Europa	39	Europa meridional	010	Universidad Complutense de Madrid	2002	2002	0
LOS DATOS DE ESTA FILA NO CORRESPONDEN A UN SÓLO INDIVIDUO. PARA INTERPRETAR CORRÉCTAMENTE CONSULTE: https://www.universidata.es/anonimización	056	Universidad Rey Juan Carlos	2022	724	España	40.463667	-3.74922	150	Europa	39	Europa meridional	13	Madrid	28	Madrid	28065	GETAFE	40.30498	-3.732677	H	Hombre	1987	6	Personal laboral	9	Profesor Visitante	2	Contrato de Duración Determinada	1	Dedicación a Tiempo Completo		1	Servicio Activo	N	1	Uno	724	España	40.463667	-3.74922	150	Europa	39	Europa meridional	025	Universidad Politécnica de Madrid	2013	2013	0
LOS DATOS DE ESTA FILA NO CORRESPONDEN A UN SÓLO INDIVIDUO. PARA INTERPRETAR CORRÉCTAMENTE CONSULTE: https://www.universidata.es/anonimización	056	Universidad Rey Juan Carlos	2022	724	España	40.463667	-3.74922	150	Europa	39	Europa meridional	13	Madrid	28	Madrid	28007	ALCORCÓN	40.34912	-3.828811	H	Hombre	1992	6	Personal laboral	4	Profesor Ayudante Doctor	2	Contrato de Duración Determinada	1	Dedicación a Tiempo Completo		1	Servicio Activo	N	1	Uno	724	España	40.463667	-3.74922	150	Europa	39	Europa meridional	025	Universidad Politécnica de Madrid	2022		1
LOS DATOS DE ESTA FILA NO CORRESPONDEN A UN SÓLO INDIVIDUO. PARA INTERPRETAR CORRÉCTAMENTE CONSULTE: https://www.universidata.es/anonimización	056	Universidad Rey Juan Carlos	2022	724	España	40.463667	-3.74922	150	Europa	39	Europa meridional	13	Madrid	28	Madrid	28079	MADRID	40.41669	-3.700346	H	Hombre	1989	1	Funcionario de carrera	1	Catedrático de Universidad	8	Personal Funcionario\Personal eventual	1	Dedicación a Tiempo Completo		1	Servicio Activo	N	1	Uno	724	España	40.463667	-3.74922	150	Europa	39	Europa meridional	028	Universidad Nacional de Educación a Distancia	2000	2000	0
LOS DATOS DE ESTA FILA NO CORRESPONDEN A UN SÓLO INDIVIDUO. PARA INTERPRETAR CORRÉCTAMENTE CONSULTE: https://www.universidata.es/anonimización	056	Universidad Rey Juan Carlos	2022	724	España	40.463667	-3.74922	150	Europa	39	Europa meridional	13	Madrid	28	Madrid	28007	ALCORCÓN	40.34912	-3.828811	H	Hombre	1994	1	Funcionario de carrera	2	Profesor Titular de Universidad	8	Personal Funcionario\Personal eventual	1	Dedicación a Tiempo Completo		1	Servicio Activo	N	1	Uno	724	España	40.463667	-3.74922	150	Europa	39	Europa meridional	013	Universidad de Oviedo	2005	2005	0
LOS DATOS DE ESTA FILA NO CORRESPONDEN A UN SÓLO INDIVIDUO. PARA INTERPRETAR CORRÉCTAMENTE CONSULTE: https://www.universidata.es/anonimización	056	Universidad Rey Juan Carlos	2022	380	Italia	41.87194	12.56738	150	Europa	39	Europa meridional	13	Madrid	28	Madrid	28092	MÓSTOLES	40.32277	-3.865741	H	Hombre	1993	1	Funcionario de carrera	2	Profesor Titular de Universidad	8	Personal Funcionario\Personal eventual	1	Dedicación a Tiempo Completo		1	Servicio Activo	N	0	No
LOS DATOS DE ESTA FILA NO CORRESPONDEN A UN SÓLO INDIVIDUO. PARA INTERPRETAR CORRÉCTAMENTE CONSULTE: https://www.universidata.es/anonimización	056	Universidad Rey Juan Carlos	2022	826	Reino Unido de Gran Bretaña e Irlanda del Norte	55.378051	-3.435973	150	Europa	154	Europa septentrional	13	Madrid	28	Madrid	28092	MÓSTOLES	40.32277	-3.865741	H	Hombre	1976	6	Personal laboral	4	Profesor Ayudante Doctor	2	Contrato de Duración Determinada	1	Dedicación a Tiempo Completo		1	Servicio Activo	S	1	Uno	724	España	40.463667	-3.74922	150	Europa	39	Europa meridional	010	Universidad Complutense de Madrid	1986	1987	0
LOS DATOS DE ESTA FILA NO CORRESPONDEN A UN SÓLO INDIVIDUO. PARA INTERPRETAR CORRÉCTAMENTE CONSULTE: https://www.universidata.es/anonimización	056	Universidad Rey Juan Carlos	2022	724	España	40.463667	-3.74922	150	Europa	39	Europa meridional	13	Madrid	28	Madrid	28066	GRIÑÓN	40.21424	-3.856192	H	Hombre	1977	1	Funcionario de carrera	1	Catedrático de Universidad	8	Personal Funcionario\Personal eventual	1	Dedicación a Tiempo Completo		1	Servicio Activo	S	1	Uno	724	España	40.463667	-3.74922	150	Europa	39	Europa meridional	010	Universidad Complutense de Madrid	2021	2021	0
LOS DATOS DE ESTA FILA NO CORRESPONDEN A UN SÓLO INDIVIDUO. PARA INTERPRETAR CORRÉCTAMENTE CONSULTE: https://www.universidata.es/anonimización	056	Universidad Rey Juan Carlos	2022	724	España	40.463667	-3.74922	150	Europa	39	Europa meridional	13	Madrid	28	Madrid	28079	MADRID	40.41669	-3.700346	H	Hombre	1985	6	Personal laboral	9	Profesor Visitante	1	Contrato Indefinido o Fijo	1	Dedicación a Tiempo Completo		1	Servicio Activo	N	1	Uno	724	España	40.463667	-3.74922	150	Europa	39	Europa meridional	010	Universidad Complutense de Madrid	2005	2005	0
LOS DATOS DE ESTA FILA NO CORRESPONDEN A UN SÓLO INDIVIDUO. PARA INTERPRETAR CORRÉCTAMENTE CONSULTE: https://www.universidata.es/anonimización	056	Universidad Rey Juan Carlos	2022	724	España	40.463667	-3.74922	150	Europa	39	Europa meridional	13	Madrid	28	Madrid	28079	MADRID	40.41669	-3.700346	H	Hombre	1968	1	Funcionario de carrera	2	Profesor Titular de Universidad	8	Personal Funcionario\Personal eventual	1	Dedicación a Tiempo Completo		1	Servicio Activo	N	1	Uno	826	Reino Unido de Gran Bretaña e Irlanda del Norte	55.378051	-3.435973	150	Europa	154	Europa septentrional	E80	Universidad perteneciente al EEES	1992	2000	0
LOS DATOS DE ESTA FILA NO CORRESPONDEN A UN SÓLO INDIVIDUO. PARA INTERPRETAR CORRÉCTAMENTE CONSULTE: https://www.universidata.es/anonimización	056	Universidad Rey Juan Carlos	2022	170	Colombia	4.570868	-74.297333	19	Américas	419	América Latina y el Caribe	8	Castilla La Mancha	45	Toledo	45168	TOLEDO	39.85678	-4.024476	H	Hombre	1971	6	Personal laboral	4	Profesor Ayudante Doctor	2	Contrato de Duración Determinada	1	Dedicación a Tiempo Completo		1	Servicio Activo	N	1	Uno	724	España	40.463667	-3.74922	150	Europa	39	Europa meridional	028	Universidad Nacional de Educación a Distancia	2012	2013	0
LOS DATOS DE ESTA FILA NO CORRESPONDEN A UN SÓLO INDIVIDUO. PARA INTERPRETAR CORRÉCTAMENTE CONSULTE: https://www.universidata.es/anonimización	056	Universidad Rey Juan Carlos	2022	724	España	40.463667	-3.74922	150	Europa	39	Europa meridional	2	Aragón	50	Zaragoza	50297	ZARAGOZA	41.65629	-0.8765379	H	Hombre	1972	1	Funcionario de carrera	2	Profesor Titular de Universidad	8	Personal Funcionario\Personal eventual	1	Dedicación a Tiempo Completo		1	Servicio Activo	N	1	Uno	724	España	40.463667	-3.74922	150	Europa	39	Europa meridional	010	Universidad Complutense de Madrid	2001	2001	0
LOS DATOS DE ESTA FILA NO CORRESPONDEN A UN SÓLO INDIVIDUO. PARA INTERPRETAR CORRÉCTAMENTE CONSULTE: https://www.universidata.es/anonimización	056	Universidad Rey Juan Carlos	2022	724	España	40.463667	-3.74922	150	Europa	39	Europa meridional	13	Madrid	28	Madrid	28079	MADRID	40.41669	-3.700346	M	Mujer	1983	1	Funcionario de carrera	2	Profesor Titular de Universidad	8	Personal Funcionario\Personal eventual	1	Dedicación a Tiempo Completo		1	Servicio Activo	N	0	No
LOS DATOS DE ESTA FILA NO CORRESPONDEN A UN SÓLO INDIVIDUO. PARA INTERPRETAR CORRÉCTAMENTE CONSULTE: https://www.universidata.es/anonimización	056	Universidad Rey Juan Carlos	2022	724	España	40.463667	-3.74922	150	Europa	39	Europa meridional	13	Madrid	28	Madrid	28022	BOADILLA DEL MONTE	40.40525	-3.876992	M	Mujer	1970	6	Personal laboral	7	Profesor Asociado de C.C. de Salud	2	Contrato de Duración Determinada	2	Dedicación a Tiempo Parcial	6	1	Servicio Activo	N	0	No
LOS DATOS DE ESTA FILA NO CORRESPONDEN A UN SÓLO INDIVIDUO. PARA INTERPRETAR CORRÉCTAMENTE CONSULTE: https://www.universidata.es/anonimización	056	Universidad Rey Juan Carlos	2022	724	España	40.463667	-3.74922	150	Europa	39	Europa meridional	13	Madrid	28	Madrid	28092	MÓSTOLES	40.32277	-3.865741	M	Mujer	1979	6	Personal laboral	7	Profesor Asociado de C.C. de Salud	1	Contrato Indefinido o Fijo	2	Dedicación a Tiempo Parcial	6	1	Servicio Activo	N	0	No
LOS DATOS DE ESTA FILA NO CORRESPONDEN A UN SÓLO INDIVIDUO. PARA INTERPRETAR CORRÉCTAMENTE CONSULTE: https://www.universidata.es/anonimización	056	Universidad Rey Juan Carlos	2022	724	España	40.463667	-3.74922	150	Europa	39	Europa meridional	13	Madrid	28	Madrid	28079	MADRID	40.41669	-3.700346	M	Mujer	1967	6	Personal laboral	7	Profesor Asociado de C.C. de Salud	1	Contrato Indefinido o Fijo	2	Dedicación a Tiempo Parcial	6	1	Servicio Activo	N	1	Uno	724	España	40.463667	-3.74922	150	Europa	39	Europa meridional	056	Universidad Rey Juan Carlos	2011	2011	0
LOS DATOS DE ESTA FILA NO CORRESPONDEN A UN SÓLO INDIVIDUO. PARA INTERPRETAR CORRÉCTAMENTE CONSULTE: https://www.universidata.es/anonimización	056	Universidad Rey Juan Carlos	2022	724	España	40.463667	-3.74922	150	Europa	39	Europa meridional	13	Madrid	28	Madrid	28079	MADRID	40.41669	-3.700346	M	Mujer	1972	6	Personal laboral	7	Profesor Asociado de C.C. de Salud	1	Contrato Indefinido o Fijo	2	Dedicación a Tiempo Parcial	6	1	Servicio Activo	N	0	No
LOS DATOS DE ESTA FILA NO CORRESPONDEN A UN SÓLO INDIVIDUO. PARA INTERPRETAR CORRÉCTAMENTE CONSULTE: https://www.universidata.es/anonimización	056	Universidad Rey Juan Carlos	2022	724	España	40.463667	-3.74922	150	Europa	39	Europa meridional	13	Madrid	28	Madrid	28079	MADRID	40.41669	-3.700346	M	Mujer	1970	6	Personal laboral	4	Profesor Ayudante Doctor	2	Contrato de Duración Determinada	1	Dedicación a Tiempo Completo		1	Servicio Activo	N	1	Uno	724	España	40.463667	-3.74922	150	Europa	39	Europa meridional	010	Universidad Complutense de Madrid	2011	2011	0
LOS DATOS DE ESTA FILA NO CORRESPONDEN A UN SÓLO INDIVIDUO. PARA INTERPRETAR CORRÉCTAMENTE CONSULTE: https://www.universidata.es/anonimización	056	Universidad Rey Juan Carlos	2022	724	España	40.463667	-3.74922	150	Europa	39	Europa meridional	13	Madrid	28	Madrid	28079	MADRID	40.41669	-3.700346	M	Mujer	1980	6	Personal laboral	7	Profesor Asociado de C.C. de Salud	2	Contrato de Duración Determinada	2	Dedicación a Tiempo Parcial	6	1	Servicio Activo	N	0	No
LOS DATOS DE ESTA FILA NO CORRESPONDEN A UN SÓLO INDIVIDUO. PARA INTERPRETAR CORRÉCTAMENTE CONSULTE: https://www.universidata.es/anonimización	056	Universidad Rey Juan Carlos	2022	348	Hungría	47.162494	19.503304	150	Europa	151	Europa oriental	13	Madrid	28	Madrid	28123	RIVAS-VACIAMADRID	40.3297	-3.516941	M	Mujer	1981	6	Personal laboral	7	Profesor Asociado de C.C. de Salud	2	Contrato de Duración Determinada	2	Dedicación a Tiempo Parcial	6	1	Servicio Activo	N	1	Uno	724	España	40.463667	-3.74922	150	Europa	39	Europa meridional	056	Universidad Rey Juan Carlos	2015	2019	0
LOS DATOS DE ESTA FILA NO CORRESPONDEN A UN SÓLO INDIVIDUO. PARA INTERPRETAR CORRÉCTAMENTE CONSULTE: https://www.universidata.es/anonimización	056	Universidad Rey Juan Carlos	2022	724	España	40.463667	-3.74922	150	Europa	39	Europa meridional	13	Madrid	28	Madrid	28022	BOADILLA DEL MONTE	40.40525	-3.876992	M	Mujer	1979	6	Personal laboral	7	Profesor Asociado de C.C. de Salud	1	Contrato Indefinido o Fijo	2	Dedicación a Tiempo Parcial	6	1	Servicio Activo	N	1	Uno	724	España	40.463667	-3.74922	150	Europa	39	Europa meridional	019	Universidad de Valladolid	2017		0
LOS DATOS DE ESTA FILA NO CORRESPONDEN A UN SÓLO INDIVIDUO. PARA INTERPRETAR CORRÉCTAMENTE CONSULTE: https://www.universidata.es/anonimización	056	Universidad Rey Juan Carlos	2022	642	Rumania	45.943161	24.96676	150	Europa	151	Europa oriental	13	Madrid	28	Madrid	28079	MADRID	40.41669	-3.700346	M	Mujer	1968	6	Personal laboral	7	Profesor Asociado de C.C. de Salud	1	Contrato Indefinido o Fijo	2	Dedicación a Tiempo Parcial	6	1	Servicio Activo	N	0	No
LOS DATOS DE ESTA FILA NO CORRESPONDEN A UN SÓLO INDIVIDUO. PARA INTERPRETAR CORRÉCTAMENTE CONSULTE: https://www.universidata.es/anonimización	056	Universidad Rey Juan Carlos	2022	724	España	40.463667	-3.74922	150	Europa	39	Europa meridional	13	Madrid	28	Madrid	28079	MADRID	40.41669	-3.700346	M	Mujer	1966	6	Personal laboral	7	Profesor Asociado de C.C. de Salud	2	Contrato de Duración Determinada	2	Dedicación a Tiempo Parcial	6	1	Servicio Activo	N	1	Uno	724	España	40.463667	-3.74922	150	Europa	39	Europa meridional	056	Universidad Rey Juan Carlos	2010	2014	0
LOS DATOS DE ESTA FILA NO CORRESPONDEN A UN SÓLO INDIVIDUO. PARA INTERPRETAR CORRÉCTAMENTE CONSULTE: https://www.universidata.es/anonimización	056	Universidad Rey Juan Carlos	2022	724	España	40.463667	-3.74922	150	Europa	39	Europa meridional	13	Madrid	28	Madrid	28079	MADRID	40.41669	-3.700346	M	Mujer	1984	6	Personal laboral	7	Profesor Asociado de C.C. de Salud	2	Contrato de Duración Determinada	2	Dedicación a Tiempo Parcial	6	1	Servicio Activo	N	0	No
LOS DATOS DE ESTA FILA NO CORRESPONDEN A UN SÓLO INDIVIDUO. PARA INTERPRETAR CORRÉCTAMENTE CONSULTE: https://www.universidata.es/anonimización	056	Universidad Rey Juan Carlos	2022	724	España	40.463667	-3.74922	150	Europa	39	Europa meridional	13	Madrid	28	Madrid	28065	GETAFE	40.30498	-3.732677	M	Mujer	1961	6	Personal laboral	6	Profesor Asociado	2	Contrato de Duración Determinada	2	Dedicación a Tiempo Parcial	8	1	Servicio Activo	N	0	No
LOS DATOS DE ESTA FILA NO CORRESPONDEN A UN SÓLO INDIVIDUO. PARA INTERPRETAR CORRÉCTAMENTE CONSULTE: https://www.universidata.es/anonimización	056	Universidad Rey Juan Carlos	2022	724	España	40.463667	-3.74922	150	Europa	39	Europa meridional	13	Madrid	28	Madrid	28050	CUBAS DE LA SAGRA	40.1917	-3.837347	M	Mujer	1974	6	Personal laboral	7	Profesor Asociado de C.C. de Salud	2	Contrato de Duración Determinada	2	Dedicación a Tiempo Parcial	6	1	Servicio Activo	N	1	Uno	724	España	40.463667	-3.74922	150	Europa	39	Europa meridional	010	Universidad Complutense de Madrid	2007	2010	0
LOS DATOS DE ESTA FILA NO CORRESPONDEN A UN SÓLO INDIVIDUO. PARA INTERPRETAR CORRÉCTAMENTE CONSULTE: https://www.universidata.es/anonimización	056	Universidad Rey Juan Carlos	2022	724	España	40.463667	-3.74922	150	Europa	39	Europa meridional	13	Madrid	28	Madrid	28079	MADRID	40.41669	-3.700346	M	Mujer	1970	6	Personal laboral	7	Profesor Asociado de C.C. de Salud	1	Contrato Indefinido o Fijo	2	Dedicación a Tiempo Parcial	6	1	Servicio Activo	N	0	No
LOS DATOS DE ESTA FILA NO CORRESPONDEN A UN SÓLO INDIVIDUO. PARA INTERPRETAR CORRÉCTAMENTE CONSULTE: https://www.universidata.es/anonimización	056	Universidad Rey Juan Carlos	2022	724	España	40.463667	-3.74922	150	Europa	39	Europa meridional	13	Madrid	28	Madrid	28079	MADRID	40.41669	-3.700346	M	Mujer	1972	6	Personal laboral	5	Profesor Contratado Doctor	1	Contrato Indefinido o Fijo	1	Dedicación a Tiempo Completo		1	Servicio Activo	N	0	No
LOS DATOS DE ESTA FILA NO CORRESPONDEN A UN SÓLO INDIVIDUO. PARA INTERPRETAR CORRÉCTAMENTE CONSULTE: https://www.universidata.es/anonimización	056	Universidad Rey Juan Carlos	2022	724	España	40.463667	-3.74922	150	Europa	39	Europa meridional	13	Madrid	28	Madrid	28152	TORRELODONES	40.57628	-3.929452	M	Mujer	1981	1	Funcionario de carrera	2	Profesor Titular de Universidad	8	Personal Funcionario\Personal eventual	1	Dedicación a Tiempo Completo		1	Servicio Activo	N	1	Uno	724	España	40.463667	-3.74922	150	Europa	39	Europa meridional	023	Universidad Autónoma de Madrid	2012	2013	0
LOS DATOS DE ESTA FILA NO CORRESPONDEN A UN SÓLO INDIVIDUO. PARA INTERPRETAR CORRÉCTAMENTE CONSULTE: https://www.universidata.es/anonimización	056	Universidad Rey Juan Carlos	2022	724	España	40.463667	-3.74922	150	Europa	39	Europa meridional	13	Madrid	28	Madrid	28079	MADRID	40.41669	-3.700346	M	Mujer	1964	6	Personal laboral	7	Profesor Asociado de C.C. de Salud	2	Contrato de Duración Determinada	2	Dedicación a Tiempo Parcial	6	1	Servicio Activo	N	0	No
LOS DATOS DE ESTA FILA NO CORRESPONDEN A UN SÓLO INDIVIDUO. PARA INTERPRETAR CORRÉCTAMENTE CONSULTE: https://www.universidata.es/anonimización	056	Universidad Rey Juan Carlos	2022	724	España	40.463667	-3.74922	150	Europa	39	Europa meridional	13	Madrid	28	Madrid	28079	MADRID	40.41669	-3.700346	M	Mujer	1967	6	Personal laboral	7	Profesor Asociado de C.C. de Salud	1	Contrato Indefinido o Fijo	2	Dedicación a Tiempo Parcial	6	1	Servicio Activo	N	1	Uno	724	España	40.463667	-3.74922	150	Europa	39	Europa meridional	023	Universidad Autónoma de Madrid	2012	2012	0
LOS DATOS DE ESTA FILA NO CORRESPONDEN A UN SÓLO INDIVIDUO. PARA INTERPRETAR CORRÉCTAMENTE CONSULTE: https://www.universidata.es/anonimización	056	Universidad Rey Juan Carlos	2022	724	España	40.463667	-3.74922	150	Europa	39	Europa meridional	13	Madrid	28	Madrid	28079	MADRID	40.41669	-3.700346	M	Mujer	1972	6	Personal laboral	7	Profesor Asociado de C.C. de Salud	1	Contrato Indefinido o Fijo	2	Dedicación a Tiempo Parcial	6	1	Servicio Activo	N	1	Uno	724	España	40.463667	-3.74922	150	Europa	39	Europa meridional	056	Universidad Rey Juan Carlos	2017	2017	0
LOS DATOS DE ESTA FILA NO CORRESPONDEN A UN SÓLO INDIVIDUO. PARA INTERPRETAR CORRÉCTAMENTE CONSULTE: https://www.universidata.es/anonimización	056	Universidad Rey Juan Carlos	2022	724	España	40.463667	-3.74922	150	Europa	39	Europa meridional	13	Madrid	28	Madrid	28079	MADRID	40.41669	-3.700346	M	Mujer	1965	1	Funcionario de carrera	1	Catedrático de Universidad	8	Personal Funcionario\Personal eventual	1	Dedicación a Tiempo Completo		1	Servicio Activo	N	1	Uno	724	España	40.463667	-3.74922	150	Europa	39	Europa meridional	010	Universidad Complutense de Madrid	2000	2001	0
LOS DATOS DE ESTA FILA NO CORRESPONDEN A UN SÓLO INDIVIDUO. PARA INTERPRETAR CORRÉCTAMENTE CONSULTE: https://www.universidata.es/anonimización	056	Universidad Rey Juan Carlos	2022	724	España	40.463667	-3.74922	150	Europa	39	Europa meridional	13	Madrid	28	Madrid	28079	MADRID	40.41669	-3.700346	M	Mujer	1979	1	Funcionario de carrera	1	Catedrático de Universidad	8	Personal Funcionario\Personal eventual	1	Dedicación a Tiempo Completo		1	Servicio Activo	N	0	No
LOS DATOS DE ESTA FILA NO CORRESPONDEN A UN SÓLO INDIVIDUO. PARA INTERPRETAR CORRÉCTAMENTE CONSULTE: https://www.universidata.es/anonimización	056	Universidad Rey Juan Carlos	2022	724	España	40.463667	-3.74922	150	Europa	39	Europa meridional	13	Madrid	28	Madrid	28079	MADRID	40.41669	-3.700346	M	Mujer	1985	6	Personal laboral	7	Profesor Asociado de C.C. de Salud	2	Contrato de Duración Determinada	2	Dedicación a Tiempo Parcial	6	1	Servicio Activo	N	0	No
LOS DATOS DE ESTA FILA NO CORRESPONDEN A UN SÓLO INDIVIDUO. PARA INTERPRETAR CORRÉCTAMENTE CONSULTE: https://www.universidata.es/anonimización	056	Universidad Rey Juan Carlos	2022	724	España	40.463667	-3.74922	150	Europa	39	Europa meridional	13	Madrid	28	Madrid	28079	MADRID	40.41669	-3.700346	M	Mujer	1965	6	Personal laboral	7	Profesor Asociado de C.C. de Salud	2	Contrato de Duración Determinada	2	Dedicación a Tiempo Parcial	6	1	Servicio Activo	N	1	Uno	724	España	40.463667	-3.74922	150	Europa	39	Europa meridional	023	Universidad Autónoma de Madrid	1996	1996	0
LOS DATOS DE ESTA FILA NO CORRESPONDEN A UN SÓLO INDIVIDUO. PARA INTERPRETAR CORRÉCTAMENTE CONSULTE: https://www.universidata.es/anonimización	056	Universidad Rey Juan Carlos	2022	724	España	40.463667	-3.74922	150	Europa	39	Europa meridional	13	Madrid	28	Madrid	28079	MADRID	40.41669	-3.700346	M	Mujer	1973	6	Personal laboral	7	Profesor Asociado de C.C. de Salud	2	Contrato de Duración Determinada	2	Dedicación a Tiempo Parcial	6	1	Servicio Activo	N	1	Uno	724	España	40.463667	-3.74922	150	Europa	39	Europa meridional	010	Universidad Complutense de Madrid	1999	1999	0
LOS DATOS DE ESTA FILA NO CORRESPONDEN A UN SÓLO INDIVIDUO. PARA INTERPRETAR CORRÉCTAMENTE CONSULTE: https://www.universidata.es/anonimización	056	Universidad Rey Juan Carlos	2022	724	España	40.463667	-3.74922	150	Europa	39	Europa meridional	13	Madrid	28	Madrid	28022	BOADILLA DEL MONTE	40.40525	-3.876992	M	Mujer	1972	6	Personal laboral	7	Profesor Asociado de C.C. de Salud	1	Contrato Indefinido o Fijo	2	Dedicación a Tiempo Parcial	6	1	Servicio Activo	N	0	No
LOS DATOS DE ESTA FILA NO CORRESPONDEN A UN SÓLO INDIVIDUO. PARA INTERPRETAR CORRÉCTAMENTE CONSULTE: https://www.universidata.es/anonimización	056	Universidad Rey Juan Carlos	2022	724	España	40.463667	-3.74922	150	Europa	39	Europa meridional	13	Madrid	28	Madrid	28007	ALCORCÓN	40.34912	-3.828811	M	Mujer	1976	6	Personal laboral	7	Profesor Asociado de C.C. de Salud	2	Contrato de Duración Determinada	2	Dedicación a Tiempo Parcial	6	1	Servicio Activo	N	0	No
LOS DATOS DE ESTA FILA NO CORRESPONDEN A UN SÓLO INDIVIDUO. PARA INTERPRETAR CORRÉCTAMENTE CONSULTE: https://www.universidata.es/anonimización	056	Universidad Rey Juan Carlos	2022	724	España	40.463667	-3.74922	150	Europa	39	Europa meridional	13	Madrid	28	Madrid	28014	ARGANDA DEL REY	40.30095	-3.43808	M	Mujer	1977	6	Personal laboral	7	Profesor Asociado de C.C. de Salud	2	Contrato de Duración Determinada	2	Dedicación a Tiempo Parcial	6	1	Servicio Activo	N	0	No
LOS DATOS DE ESTA FILA NO CORRESPONDEN A UN SÓLO INDIVIDUO. PARA INTERPRETAR CORRÉCTAMENTE CONSULTE: https://www.universidata.es/anonimización	056	Universidad Rey Juan Carlos	2022	724	España	40.463667	-3.74922	150	Europa	39	Europa meridional	13	Madrid	28	Madrid	28123	RIVAS-VACIAMADRID	40.3297	-3.516941	M	Mujer	1968	1	Funcionario de carrera	2	Profesor Titular de Universidad	8	Personal Funcionario\Personal eventual	1	Dedicación a Tiempo Completo		1	Servicio Activo	N	0	No
LOS DATOS DE ESTA FILA NO CORRESPONDEN A UN SÓLO INDIVIDUO. PARA INTERPRETAR CORRÉCTAMENTE CONSULTE: https://www.universidata.es/anonimización	056	Universidad Rey Juan Carlos	2022	724	España	40.463667	-3.74922	150	Europa	39	Europa meridional	13	Madrid	28	Madrid	28148	TORREJÓN DE ARDOZ	40.4589	-3.479771	M	Mujer	1976	6	Personal laboral	7	Profesor Asociado de C.C. de Salud	2	Contrato de Duración Determinada	2	Dedicación a Tiempo Parcial	6	1	Servicio Activo	N	1	Uno	724	España	40.463667	-3.74922	150	Europa	39	Europa meridional	010	Universidad Complutense de Madrid	1999	2014	0
LOS DATOS DE ESTA FILA NO CORRESPONDEN A UN SÓLO INDIVIDUO. PARA INTERPRETAR CORRÉCTAMENTE CONSULTE: https://www.universidata.es/anonimización	056	Universidad Rey Juan Carlos	2022	724	España	40.463667	-3.74922	150	Europa	39	Europa meridional	13	Madrid	28	Madrid	28079	MADRID	40.41669	-3.700346	M	Mujer	1991	6	Personal laboral	7	Profesor Asociado de C.C. de Salud	1	Contrato Indefinido o Fijo	2	Dedicación a Tiempo Parcial	6	1	Servicio Activo	N	0	No
LOS DATOS DE ESTA FILA NO CORRESPONDEN A UN SÓLO INDIVIDUO. PARA INTERPRETAR CORRÉCTAMENTE CONSULTE: https://www.universidata.es/anonimización	056	Universidad Rey Juan Carlos	2022	724	España	40.463667	-3.74922	150	Europa	39	Europa meridional	13	Madrid	28	Madrid	28022	BOADILLA DEL MONTE	40.40525	-3.876992	M	Mujer	1978	6	Personal laboral	7	Profesor Asociado de C.C. de Salud	1	Contrato Indefinido o Fijo	2	Dedicación a Tiempo Parcial	6	1	Servicio Activo	N	1	Uno	724	España	40.463667	-3.74922	150	Europa	39	Europa meridional	010	Universidad Complutense de Madrid	2005	2008	0
LOS DATOS DE ESTA FILA NO CORRESPONDEN A UN SÓLO INDIVIDUO. PARA INTERPRETAR CORRÉCTAMENTE CONSULTE: https://www.universidata.es/anonimización	056	Universidad Rey Juan Carlos	2022	724	España	40.463667	-3.74922	150	Europa	39	Europa meridional	13	Madrid	28	Madrid	28079	MADRID	40.41669	-3.700346	M	Mujer	1974	6	Personal laboral	7	Profesor Asociado de C.C. de Salud	2	Contrato de Duración Determinada	2	Dedicación a Tiempo Parcial	6	1	Servicio Activo	N	0	No
LOS DATOS DE ESTA FILA NO CORRESPONDEN A UN SÓLO INDIVIDUO. PARA INTERPRETAR CORRÉCTAMENTE CONSULTE: https://www.universidata.es/anonimización	056	Universidad Rey Juan Carlos	2022	724	España	40.463667	-3.74922	150	Europa	39	Europa meridional	13	Madrid	28	Madrid	28104	PARACUELLOS DE JARAMA	40.50481	-3.53227	M	Mujer	1967	6	Personal laboral	7	Profesor Asociado de C.C. de Salud	2	Contrato de Duración Determinada	2	Dedicación a Tiempo Parcial	6	1	Servicio Activo	N	0	No
LOS DATOS DE ESTA FILA NO CORRESPONDEN A UN SÓLO INDIVIDUO. PARA INTERPRETAR CORRÉCTAMENTE CONSULTE: https://www.universidata.es/anonimización	056	Universidad Rey Juan Carlos	2022	724	España	40.463667	-3.74922	150	Europa	39	Europa meridional	13	Madrid	28	Madrid	28079	MADRID	40.41669	-3.700346	M	Mujer	1985	6	Personal laboral	7	Profesor Asociado de C.C. de Salud	2	Contrato de Duración Determinada	2	Dedicación a Tiempo Parcial	6	1	Servicio Activo	S	1	Uno	724	España	40.463667	-3.74922	150	Europa	39	Europa meridional	005	Universidad de Cádiz	2009	2010	0
LOS DATOS DE ESTA FILA NO CORRESPONDEN A UN SÓLO INDIVIDUO. PARA INTERPRETAR CORRÉCTAMENTE CONSULTE: https://www.universidata.es/anonimización	056	Universidad Rey Juan Carlos	2022	724	España	40.463667	-3.74922	150	Europa	39	Europa meridional	13	Madrid	28	Madrid	28006	ALCOBENDAS	40.54754	-3.642091	M	Mujer	1961	6	Personal laboral	7	Profesor Asociado de C.C. de Salud	1	Contrato Indefinido o Fijo	2	Dedicación a Tiempo Parcial	6	1	Servicio Activo	N	0	No
LOS DATOS DE ESTA FILA NO CORRESPONDEN A UN SÓLO INDIVIDUO. PARA INTERPRETAR CORRÉCTAMENTE CONSULTE: https://www.universidata.es/anonimización	056	Universidad Rey Juan Carlos	2022	724	España	40.463667	-3.74922	150	Europa	39	Europa meridional	13	Madrid	28	Madrid	28015	ARROYOMOLINOS	40.26884	-3.920291	M	Mujer	1967	6	Personal laboral	7	Profesor Asociado de C.C. de Salud	1	Contrato Indefinido o Fijo	2	Dedicación a Tiempo Parcial	6	1	Servicio Activo	N	1	Uno	724	España	40.463667	-3.74922	150	Europa	39	Europa meridional	023	Universidad Autónoma de Madrid	2017	2017	0
LOS DATOS DE ESTA FILA NO CORRESPONDEN A UN SÓLO INDIVIDUO. PARA INTERPRETAR CORRÉCTAMENTE CONSULTE: https://www.universidata.es/anonimización	056	Universidad Rey Juan Carlos	2022	724	España	40.463667	-3.74922	150	Europa	39	Europa meridional	13	Madrid	28	Madrid	28176	VILLANUEVA DE LA CAÑADA	40.44681	-4.005355	M	Mujer	1982	6	Personal laboral	6	Profesor Asociado	1	Contrato Indefinido o Fijo	2	Dedicación a Tiempo Parcial	6	1	Servicio Activo	S	0	No
LOS DATOS DE ESTA FILA NO CORRESPONDEN A UN SÓLO INDIVIDUO. PARA INTERPRETAR CORRÉCTAMENTE CONSULTE: https://www.universidata.es/anonimización	056	Universidad Rey Juan Carlos	2022	724	España	40.463667	-3.74922	150	Europa	39	Europa meridional	13	Madrid	28	Madrid	28007	ALCORCÓN	40.34912	-3.828811	M	Mujer	1972	6	Personal laboral	7	Profesor Asociado de C.C. de Salud	1	Contrato Indefinido o Fijo	2	Dedicación a Tiempo Parcial	6	1	Servicio Activo	N	0	No
LOS DATOS DE ESTA FILA NO CORRESPONDEN A UN SÓLO INDIVIDUO. PARA INTERPRETAR CORRÉCTAMENTE CONSULTE: https://www.universidata.es/anonimización	056	Universidad Rey Juan Carlos	2022	724	España	40.463667	-3.74922	150	Europa	39	Europa meridional	13	Madrid	28	Madrid	28079	MADRID	40.41669	-3.700346	M	Mujer	1966	6	Personal laboral	7	Profesor Asociado de C.C. de Salud	1	Contrato Indefinido o Fijo	2	Dedicación a Tiempo Parcial	6	1	Servicio Activo	N	0	No
LOS DATOS DE ESTA FILA NO CORRESPONDEN A UN SÓLO INDIVIDUO. PARA INTERPRETAR CORRÉCTAMENTE CONSULTE: https://www.universidata.es/anonimización	056	Universidad Rey Juan Carlos	2022	724	España	40.463667	-3.74922	150	Europa	39	Europa meridional	13	Madrid	28	Madrid	28079	MADRID	40.41669	-3.700346	M	Mujer	1964	6	Personal laboral	7	Profesor Asociado de C.C. de Salud	2	Contrato de Duración Determinada	2	Dedicación a Tiempo Parcial	6	1	Servicio Activo	N	0	No
LOS DATOS DE ESTA FILA NO CORRESPONDEN A UN SÓLO INDIVIDUO. PARA INTERPRETAR CORRÉCTAMENTE CONSULTE: https://www.universidata.es/anonimización	056	Universidad Rey Juan Carlos	2022	724	España	40.463667	-3.74922	150	Europa	39	Europa meridional	13	Madrid	28	Madrid	28079	MADRID	40.41669	-3.700346	M	Mujer	1979	6	Personal laboral	7	Profesor Asociado de C.C. de Salud	1	Contrato Indefinido o Fijo	2	Dedicación a Tiempo Parcial	6	1	Servicio Activo	N	1	Uno	724	España	40.463667	-3.74922	150	Europa	39	Europa meridional	056	Universidad Rey Juan Carlos	2002	2002	0
LOS DATOS DE ESTA FILA NO CORRESPONDEN A UN SÓLO INDIVIDUO. PARA INTERPRETAR CORRÉCTAMENTE CONSULTE: https://www.universidata.es/anonimización	056	Universidad Rey Juan Carlos	2022	724	España	40.463667	-3.74922	150	Europa	39	Europa meridional	13	Madrid	28	Madrid	28079	MADRID	40.41669	-3.700346	M	Mujer	1976	6	Personal laboral	7	Profesor Asociado de C.C. de Salud	2	Contrato de Duración Determinada	2	Dedicación a Tiempo Parcial	6	1	Servicio Activo	N	0	No
LOS DATOS DE ESTA FILA NO CORRESPONDEN A UN SÓLO INDIVIDUO. PARA INTERPRETAR CORRÉCTAMENTE CONSULTE: https://www.universidata.es/anonimización	056	Universidad Rey Juan Carlos	2022	724	España	40.463667	-3.74922	150	Europa	39	Europa meridional	13	Madrid	28	Madrid	28079	MADRID	40.41669	-3.700346	M	Mujer	1974	6	Personal laboral	4	Profesor Ayudante Doctor	1	Contrato Indefinido o Fijo	1	Dedicación a Tiempo Completo		1	Servicio Activo	N	0	No
LOS DATOS DE ESTA FILA NO CORRESPONDEN A UN SÓLO INDIVIDUO. PARA INTERPRETAR CORRÉCTAMENTE CONSULTE: https://www.universidata.es/anonimización	056	Universidad Rey Juan Carlos	2022	724	España	40.463667	-3.74922	150	Europa	39	Europa meridional	13	Madrid	28	Madrid	28079	MADRID	40.41669	-3.700346	M	Mujer	1971	6	Personal laboral	6	Profesor Asociado	1	Contrato Indefinido o Fijo	2	Dedicación a Tiempo Parcial	6	1	Servicio Activo	N	1	Uno	724	España	40.463667	-3.74922	150	Europa	39	Europa meridional	010	Universidad Complutense de Madrid	1996	1997	0
LOS DATOS DE ESTA FILA NO CORRESPONDEN A UN SÓLO INDIVIDUO. PARA INTERPRETAR CORRÉCTAMENTE CONSULTE: https://www.universidata.es/anonimización	056	Universidad Rey Juan Carlos	2022	724	España	40.463667	-3.74922	150	Europa	39	Europa meridional	13	Madrid	28	Madrid	28007	ALCORCÓN	40.34912	-3.828811	M	Mujer	1967	1	Funcionario de carrera	1	Catedrático de Universidad	8	Personal Funcionario\Personal eventual	1	Dedicación a Tiempo Completo		1	Servicio Activo	N	0	No
LOS DATOS DE ESTA FILA NO CORRESPONDEN A UN SÓLO INDIVIDUO. PARA INTERPRETAR CORRÉCTAMENTE CONSULTE: https://www.universidata.es/anonimización	056	Universidad Rey Juan Carlos	2022	724	España	40.463667	-3.74922	150	Europa	39	Europa meridional	13	Madrid	28	Madrid	28079	MADRID	40.41669	-3.700346	M	Mujer	1970	6	Personal laboral	6	Profesor Asociado	1	Contrato Indefinido o Fijo	2	Dedicación a Tiempo Parcial	8	1	Servicio Activo	N	1	Uno	724	España	40.463667	-3.74922	150	Europa	39	Europa meridional	056	Universidad Rey Juan Carlos	2009	2010	0
LOS DATOS DE ESTA FILA NO CORRESPONDEN A UN SÓLO INDIVIDUO. PARA INTERPRETAR CORRÉCTAMENTE CONSULTE: https://www.universidata.es/anonimización	056	Universidad Rey Juan Carlos	2022	724	España	40.463667	-3.74922	150	Europa	39	Europa meridional	13	Madrid	28	Madrid	28079	MADRID	40.41669	-3.700346	M	Mujer	1978	6	Personal laboral	7	Profesor Asociado de C.C. de Salud	1	Contrato Indefinido o Fijo	2	Dedicación a Tiempo Parcial	6	1	Servicio Activo	N	0	No
LOS DATOS DE ESTA FILA NO CORRESPONDEN A UN SÓLO INDIVIDUO. PARA INTERPRETAR CORRÉCTAMENTE CONSULTE: https://www.universidata.es/anonimización	056	Universidad Rey Juan Carlos	2022	724	España	40.463667	-3.74922	150	Europa	39	Europa meridional	13	Madrid	28	Madrid	28079	MADRID	40.41669	-3.700346	M	Mujer	1975	6	Personal laboral	7	Profesor Asociado de C.C. de Salud	2	Contrato de Duración Determinada	2	Dedicación a Tiempo Parcial	6	1	Servicio Activo	N	0	No
LOS DATOS DE ESTA FILA NO CORRESPONDEN A UN SÓLO INDIVIDUO. PARA INTERPRETAR CORRÉCTAMENTE CONSULTE: https://www.universidata.es/anonimización	056	Universidad Rey Juan Carlos	2022	724	España	40.463667	-3.74922	150	Europa	39	Europa meridional	13	Madrid	28	Madrid	28079	MADRID	40.41669	-3.700346	M	Mujer	1962	6	Personal laboral	7	Profesor Asociado de C.C. de Salud	1	Contrato Indefinido o Fijo	2	Dedicación a Tiempo Parcial	6	1	Servicio Activo	N	0	No
LOS DATOS DE ESTA FILA NO CORRESPONDEN A UN SÓLO INDIVIDUO. PARA INTERPRETAR CORRÉCTAMENTE CONSULTE: https://www.universidata.es/anonimización	056	Universidad Rey Juan Carlos	2022	724	España	40.463667	-3.74922	150	Europa	39	Europa meridional	13	Madrid	28	Madrid	28079	MADRID	40.41669	-3.700346	M	Mujer	1976	6	Personal laboral	7	Profesor Asociado de C.C. de Salud	1	Contrato Indefinido o Fijo	2	Dedicación a Tiempo Parcial	6	1	Servicio Activo	N	0	No
LOS DATOS DE ESTA FILA NO CORRESPONDEN A UN SÓLO INDIVIDUO. PARA INTERPRETAR CORRÉCTAMENTE CONSULTE: https://www.universidata.es/anonimización	056	Universidad Rey Juan Carlos	2022	724	España	40.463667	-3.74922	150	Europa	39	Europa meridional	13	Madrid	28	Madrid	28080	MAJADAHONDA	40.47283	-3.872304	M	Mujer	1966	6	Personal laboral	6	Profesor Asociado	2	Contrato de Duración Determinada	2	Dedicación a Tiempo Parcial	6	1	Servicio Activo	N	1	Uno	724	España	40.463667	-3.74922	150	Europa	39	Europa meridional	010	Universidad Complutense de Madrid	2008	2010	0
LOS DATOS DE ESTA FILA NO CORRESPONDEN A UN SÓLO INDIVIDUO. PARA INTERPRETAR CORRÉCTAMENTE CONSULTE: https://www.universidata.es/anonimización	056	Universidad Rey Juan Carlos	2022	724	España	40.463667	-3.74922	150	Europa	39	Europa meridional	13	Madrid	28	Madrid	28007	ALCORCÓN	40.34912	-3.828811	M	Mujer	1979	6	Personal laboral	7	Profesor Asociado de C.C. de Salud	2	Contrato de Duración Determinada	2	Dedicación a Tiempo Parcial	6	1	Servicio Activo	N	0	No
LOS DATOS DE ESTA FILA NO CORRESPONDEN A UN SÓLO INDIVIDUO. PARA INTERPRETAR CORRÉCTAMENTE CONSULTE: https://www.universidata.es/anonimización	056	Universidad Rey Juan Carlos	2022	724	España	40.463667	-3.74922	150	Europa	39	Europa meridional	13	Madrid	28	Madrid	28113	PINTO	40.24454	-3.696013	M	Mujer	1976	6	Personal laboral	6	Profesor Asociado	2	Contrato de Duración Determinada	2	Dedicación a Tiempo Parcial	6	1	Servicio Activo	N	1	Uno	724	España	40.463667	-3.74922	150	Europa	39	Europa meridional	056	Universidad Rey Juan Carlos	2016		0
LOS DATOS DE ESTA FILA NO CORRESPONDEN A UN SÓLO INDIVIDUO. PARA INTERPRETAR CORRÉCTAMENTE CONSULTE: https://www.universidata.es/anonimización	056	Universidad Rey Juan Carlos	2022	724	España	40.463667	-3.74922	150	Europa	39	Europa meridional	13	Madrid	28	Madrid	28092	MÓSTOLES	40.32277	-3.865741	M	Mujer	1975	6	Personal laboral	5	Profesor Contratado Doctor	1	Contrato Indefinido o Fijo	1	Dedicación a Tiempo Completo		1	Servicio Activo	N	0	No
LOS DATOS DE ESTA FILA NO CORRESPONDEN A UN SÓLO INDIVIDUO. PARA INTERPRETAR CORRÉCTAMENTE CONSULTE: https://www.universidata.es/anonimización	056	Universidad Rey Juan Carlos	2022	724	España	40.463667	-3.74922	150	Europa	39	Europa meridional	13	Madrid	28	Madrid	28079	MADRID	40.41669	-3.700346	M	Mujer	1982	6	Personal laboral	7	Profesor Asociado de C.C. de Salud	2	Contrato de Duración Determinada	2	Dedicación a Tiempo Parcial	6	1	Servicio Activo	N	1	Uno	724	España	40.463667	-3.74922	150	Europa	39	Europa meridional	056	Universidad Rey Juan Carlos	2001		0
LOS DATOS DE ESTA FILA NO CORRESPONDEN A UN SÓLO INDIVIDUO. PARA INTERPRETAR CORRÉCTAMENTE CONSULTE: https://www.universidata.es/anonimización	056	Universidad Rey Juan Carlos	2022	724	España	40.463667	-3.74922	150	Europa	39	Europa meridional	13	Madrid	28	Madrid	28022	BOADILLA DEL MONTE	40.40525	-3.876992	M	Mujer	1978	6	Personal laboral	7	Profesor Asociado de C.C. de Salud	1	Contrato Indefinido o Fijo	2	Dedicación a Tiempo Parcial	6	1	Servicio Activo	N	0	No
LOS DATOS DE ESTA FILA NO CORRESPONDEN A UN SÓLO INDIVIDUO. PARA INTERPRETAR CORRÉCTAMENTE CONSULTE: https://www.universidata.es/anonimización	056	Universidad Rey Juan Carlos	2022	724	España	40.463667	-3.74922	150	Europa	39	Europa meridional	13	Madrid	28	Madrid	28080	MAJADAHONDA	40.47283	-3.872304	M	Mujer	1979	6	Personal laboral	7	Profesor Asociado de C.C. de Salud	2	Contrato de Duración Determinada	2	Dedicación a Tiempo Parcial	6	1	Servicio Activo	N	1	Uno	724	España	40.463667	-3.74922	150	Europa	39	Europa meridional	008	Universidad de Granada	2016		0
LOS DATOS DE ESTA FILA NO CORRESPONDEN A UN SÓLO INDIVIDUO. PARA INTERPRETAR CORRÉCTAMENTE CONSULTE: https://www.universidata.es/anonimización	056	Universidad Rey Juan Carlos	2022	724	España	40.463667	-3.74922	150	Europa	39	Europa meridional	13	Madrid	28	Madrid	28079	MADRID	40.41669	-3.700346	M	Mujer	1968	6	Personal laboral	7	Profesor Asociado de C.C. de Salud	2	Contrato de Duración Determinada	2	Dedicación a Tiempo Parcial	6	1	Servicio Activo	N	0	No
LOS DATOS DE ESTA FILA NO CORRESPONDEN A UN SÓLO INDIVIDUO. PARA INTERPRETAR CORRÉCTAMENTE CONSULTE: https://www.universidata.es/anonimización	056	Universidad Rey Juan Carlos	2022	724	España	40.463667	-3.74922	150	Europa	39	Europa meridional	13	Madrid	28	Madrid	28079	MADRID	40.41669	-3.700346	M	Mujer	1975	6	Personal laboral	6	Profesor Asociado	1	Contrato Indefinido o Fijo	2	Dedicación a Tiempo Parcial	12	1	Servicio Activo	N	0	No
LOS DATOS DE ESTA FILA NO CORRESPONDEN A UN SÓLO INDIVIDUO. PARA INTERPRETAR CORRÉCTAMENTE CONSULTE: https://www.universidata.es/anonimización	056	Universidad Rey Juan Carlos	2022	724	España	40.463667	-3.74922	150	Europa	39	Europa meridional	13	Madrid	28	Madrid	28079	MADRID	40.41669	-3.700346	M	Mujer	1963	6	Personal laboral	7	Profesor Asociado de C.C. de Salud	1	Contrato Indefinido o Fijo	2	Dedicación a Tiempo Parcial	6	1	Servicio Activo	N	1	Uno	724	España	40.463667	-3.74922	150	Europa	39	Europa meridional	010	Universidad Complutense de Madrid	2016	2016	0
LOS DATOS DE ESTA FILA NO CORRESPONDEN A UN SÓLO INDIVIDUO. PARA INTERPRETAR CORRÉCTAMENTE CONSULTE: https://www.universidata.es/anonimización	056	Universidad Rey Juan Carlos	2022	724	España	40.463667	-3.74922	150	Europa	39	Europa meridional	13	Madrid	28	Madrid	28007	ALCORCÓN	40.34912	-3.828811	M	Mujer	1964	6	Personal laboral	7	Profesor Asociado de C.C. de Salud	1	Contrato Indefinido o Fijo	2	Dedicación a Tiempo Parcial	6	1	Servicio Activo	S	1	Uno	724	España	40.463667	-3.74922	150	Europa	39	Europa meridional	056	Universidad Rey Juan Carlos	2006		0
LOS DATOS DE ESTA FILA NO CORRESPONDEN A UN SÓLO INDIVIDUO. PARA INTERPRETAR CORRÉCTAMENTE CONSULTE: https://www.universidata.es/anonimización	056	Universidad Rey Juan Carlos	2022	724	España	40.463667	-3.74922	150	Europa	39	Europa meridional	13	Madrid	28	Madrid	28074	LEGANÉS	40.32642	-3.758988	M	Mujer	1977	6	Personal laboral	7	Profesor Asociado de C.C. de Salud	2	Contrato de Duración Determinada	2	Dedicación a Tiempo Parcial	6	1	Servicio Activo	N	1	Uno	724	España	40.463667	-3.74922	150	Europa	39	Europa meridional	056	Universidad Rey Juan Carlos	2010	2018	0
LOS DATOS DE ESTA FILA NO CORRESPONDEN A UN SÓLO INDIVIDUO. PARA INTERPRETAR CORRÉCTAMENTE CONSULTE: https://www.universidata.es/anonimización	056	Universidad Rey Juan Carlos	2022	724	España	40.463667	-3.74922	150	Europa	39	Europa meridional	13	Madrid	28	Madrid	28152	TORRELODONES	40.57628	-3.929452	M	Mujer	1977	6	Personal laboral	7	Profesor Asociado de C.C. de Salud	2	Contrato de Duración Determinada	2	Dedicación a Tiempo Parcial	6	1	Servicio Activo	S	0	No
LOS DATOS DE ESTA FILA NO CORRESPONDEN A UN SÓLO INDIVIDUO. PARA INTERPRETAR CORRÉCTAMENTE CONSULTE: https://www.universidata.es/anonimización	056	Universidad Rey Juan Carlos	2022	724	España	40.463667	-3.74922	150	Europa	39	Europa meridional	13	Madrid	28	Madrid	28079	MADRID	40.41669	-3.700346	M	Mujer	1965	6	Personal laboral	7	Profesor Asociado de C.C. de Salud	1	Contrato Indefinido o Fijo	2	Dedicación a Tiempo Parcial	6	1	Servicio Activo	N	0	No
LOS DATOS DE ESTA FILA NO CORRESPONDEN A UN SÓLO INDIVIDUO. PARA INTERPRETAR CORRÉCTAMENTE CONSULTE: https://www.universidata.es/anonimización	056	Universidad Rey Juan Carlos	2022	724	España	40.463667	-3.74922	150	Europa	39	Europa meridional	13	Madrid	28	Madrid	28127	ROZAS DE MADRID, LAS	40.49286	-3.875462	M	Mujer	1969	6	Personal laboral	7	Profesor Asociado de C.C. de Salud	1	Contrato Indefinido o Fijo	2	Dedicación a Tiempo Parcial	6	1	Servicio Activo	N	1	Uno	724	España	40.463667	-3.74922	150	Europa	39	Europa meridional	023	Universidad Autónoma de Madrid	1996	1996	0
LOS DATOS DE ESTA FILA NO CORRESPONDEN A UN SÓLO INDIVIDUO. PARA INTERPRETAR CORRÉCTAMENTE CONSULTE: https://www.universidata.es/anonimización	056	Universidad Rey Juan Carlos	2022	724	España	40.463667	-3.74922	150	Europa	39	Europa meridional	13	Madrid	28	Madrid	28079	MADRID	40.41669	-3.700346	M	Mujer	1966	6	Personal laboral	7	Profesor Asociado de C.C. de Salud	2	Contrato de Duración Determinada	2	Dedicación a Tiempo Parcial	6	1	Servicio Activo	N	1	Uno	724	España	40.463667	-3.74922	150	Europa	39	Europa meridional	056	Universidad Rey Juan Carlos	2016	2017	0
LOS DATOS DE ESTA FILA NO CORRESPONDEN A UN SÓLO INDIVIDUO. PARA INTERPRETAR CORRÉCTAMENTE CONSULTE: https://www.universidata.es/anonimización	056	Universidad Rey Juan Carlos	2022	724	España	40.463667	-3.74922	150	Europa	39	Europa meridional	13	Madrid	28	Madrid	28079	MADRID	40.41669	-3.700346	M	Mujer	1970	6	Personal laboral	7	Profesor Asociado de C.C. de Salud	2	Contrato de Duración Determinada	2	Dedicación a Tiempo Parcial	6	1	Servicio Activo	N	0	No
LOS DATOS DE ESTA FILA NO CORRESPONDEN A UN SÓLO INDIVIDUO. PARA INTERPRETAR CORRÉCTAMENTE CONSULTE: https://www.universidata.es/anonimización	056	Universidad Rey Juan Carlos	2022	724	España	40.463667	-3.74922	150	Europa	39	Europa meridional	13	Madrid	28	Madrid	28079	MADRID	40.41669	-3.700346	M	Mujer	1963	6	Personal laboral	7	Profesor Asociado de C.C. de Salud	2	Contrato de Duración Determinada	2	Dedicación a Tiempo Parcial	6	1	Servicio Activo	N	0	No
LOS DATOS DE ESTA FILA NO CORRESPONDEN A UN SÓLO INDIVIDUO. PARA INTERPRETAR CORRÉCTAMENTE CONSULTE: https://www.universidata.es/anonimización	056	Universidad Rey Juan Carlos	2022	724	España	40.463667	-3.74922	150	Europa	39	Europa meridional	13	Madrid	28	Madrid	28174	VILLAMANTA	40.29961	-4.110051	M	Mujer	1964	6	Personal laboral	7	Profesor Asociado de C.C. de Salud	2	Contrato de Duración Determinada	2	Dedicación a Tiempo Parcial	6	1	Servicio Activo	N	1	Uno	724	España	40.463667	-3.74922	150	Europa	39	Europa meridional	010	Universidad Complutense de Madrid	2007	2007	0
LOS DATOS DE ESTA FILA NO CORRESPONDEN A UN SÓLO INDIVIDUO. PARA INTERPRETAR CORRÉCTAMENTE CONSULTE: https://www.universidata.es/anonimización	056	Universidad Rey Juan Carlos	2022	724	España	40.463667	-3.74922	150	Europa	39	Europa meridional	13	Madrid	28	Madrid	28079	MADRID	40.41669	-3.700346	M	Mujer	1984	6	Personal laboral	7	Profesor Asociado de C.C. de Salud	1	Contrato Indefinido o Fijo	2	Dedicación a Tiempo Parcial	6	1	Servicio Activo	N	0	No
LOS DATOS DE ESTA FILA NO CORRESPONDEN A UN SÓLO INDIVIDUO. PARA INTERPRETAR CORRÉCTAMENTE CONSULTE: https://www.universidata.es/anonimización	056	Universidad Rey Juan Carlos	2022	724	España	40.463667	-3.74922	150	Europa	39	Europa meridional	13	Madrid	28	Madrid	28079	MADRID	40.41669	-3.700346	M	Mujer	1988	6	Personal laboral	7	Profesor Asociado de C.C. de Salud	1	Contrato Indefinido o Fijo	2	Dedicación a Tiempo Parcial	6	1	Servicio Activo	N	0	No
LOS DATOS DE ESTA FILA NO CORRESPONDEN A UN SÓLO INDIVIDUO. PARA INTERPRETAR CORRÉCTAMENTE CONSULTE: https://www.universidata.es/anonimización	056	Universidad Rey Juan Carlos	2022	724	España	40.463667	-3.74922	150	Europa	39	Europa meridional	13	Madrid	28	Madrid	28181	VILLAVICIOSA DE ODÓN	40.3571	-3.90059	M	Mujer	1956	6	Personal laboral	7	Profesor Asociado de C.C. de Salud	2	Contrato de Duración Determinada	2	Dedicación a Tiempo Parcial	6	1	Servicio Activo	N	1	Uno	724	España	40.463667	-3.74922	150	Europa	39	Europa meridional	056	Universidad Rey Juan Carlos	2003		0
LOS DATOS DE ESTA FILA NO CORRESPONDEN A UN SÓLO INDIVIDUO. PARA INTERPRETAR CORRÉCTAMENTE CONSULTE: https://www.universidata.es/anonimización	056	Universidad Rey Juan Carlos	2022	724	España	40.463667	-3.74922	150	Europa	39	Europa meridional	13	Madrid	28	Madrid	28079	MADRID	40.41669	-3.700346	M	Mujer	1982	6	Personal laboral	6	Profesor Asociado	1	Contrato Indefinido o Fijo	2	Dedicación a Tiempo Parcial	12	1	Servicio Activo	N	1	Uno	724	España	40.463667	-3.74922	150	Europa	39	Europa meridional	023	Universidad Autónoma de Madrid	2004	2007	0
LOS DATOS DE ESTA FILA NO CORRESPONDEN A UN SÓLO INDIVIDUO. PARA INTERPRETAR CORRÉCTAMENTE CONSULTE: https://www.universidata.es/anonimización	056	Universidad Rey Juan Carlos	2022	724	España	40.463667	-3.74922	150	Europa	39	Europa meridional	13	Madrid	28	Madrid	28079	MADRID	40.41669	-3.700346	M	Mujer	1982	6	Personal laboral	6	Profesor Asociado	1	Contrato Indefinido o Fijo	2	Dedicación a Tiempo Parcial	12	1	Servicio Activo	N	0	No
LOS DATOS DE ESTA FILA NO CORRESPONDEN A UN SÓLO INDIVIDUO. PARA INTERPRETAR CORRÉCTAMENTE CONSULTE: https://www.universidata.es/anonimización	056	Universidad Rey Juan Carlos	2022	724	España	40.463667	-3.74922	150	Europa	39	Europa meridional	13	Madrid	28	Madrid	28079	MADRID	40.41669	-3.700346	M	Mujer	1965	6	Personal laboral	7	Profesor Asociado de C.C. de Salud	2	Contrato de Duración Determinada	2	Dedicación a Tiempo Parcial	6	1	Servicio Activo	N	1	Uno	724	España	40.463667	-3.74922	150	Europa	39	Europa meridional	010	Universidad Complutense de Madrid	2013	2014	0
LOS DATOS DE ESTA FILA NO CORRESPONDEN A UN SÓLO INDIVIDUO. PARA INTERPRETAR CORRÉCTAMENTE CONSULTE: https://www.universidata.es/anonimización	056	Universidad Rey Juan Carlos	2022	724	España	40.463667	-3.74922	150	Europa	39	Europa meridional	13	Madrid	28	Madrid	28007	ALCORCÓN	40.34912	-3.828811	M	Mujer	1964	6	Personal laboral	7	Profesor Asociado de C.C. de Salud	2	Contrato de Duración Determinada	2	Dedicación a Tiempo Parcial	6	1	Servicio Activo	N	0	No
LOS DATOS DE ESTA FILA NO CORRESPONDEN A UN SÓLO INDIVIDUO. PARA INTERPRETAR CORRÉCTAMENTE CONSULTE: https://www.universidata.es/anonimización	056	Universidad Rey Juan Carlos	2022	724	España	40.463667	-3.74922	150	Europa	39	Europa meridional	13	Madrid	28	Madrid	28079	MADRID	40.41669	-3.700346	M	Mujer	1971	6	Personal laboral	7	Profesor Asociado de C.C. de Salud	2	Contrato de Duración Determinada	2	Dedicación a Tiempo Parcial	6	1	Servicio Activo	N	0	No
LOS DATOS DE ESTA FILA NO CORRESPONDEN A UN SÓLO INDIVIDUO. PARA INTERPRETAR CORRÉCTAMENTE CONSULTE: https://www.universidata.es/anonimización	056	Universidad Rey Juan Carlos	2022	724	España	40.463667	-3.74922	150	Europa	39	Europa meridional	13	Madrid	28	Madrid	28079	MADRID	40.41669	-3.700346	M	Mujer	1975	6	Personal laboral	7	Profesor Asociado de C.C. de Salud	1	Contrato Indefinido o Fijo	2	Dedicación a Tiempo Parcial	6	1	Servicio Activo	S	0	No
LOS DATOS DE ESTA FILA NO CORRESPONDEN A UN SÓLO INDIVIDUO. PARA INTERPRETAR CORRÉCTAMENTE CONSULTE: https://www.universidata.es/anonimización	056	Universidad Rey Juan Carlos	2022	724	España	40.463667	-3.74922	150	Europa	39	Europa meridional	13	Madrid	28	Madrid	28079	MADRID	40.41669	-3.700346	M	Mujer	1965	6	Personal laboral	7	Profesor Asociado de C.C. de Salud	2	Contrato de Duración Determinada	2	Dedicación a Tiempo Parcial	6	1	Servicio Activo	N	1	Uno	724	España	40.463667	-3.74922	150	Europa	39	Europa meridional	010	Universidad Complutense de Madrid	2009	2013	0
LOS DATOS DE ESTA FILA NO CORRESPONDEN A UN SÓLO INDIVIDUO. PARA INTERPRETAR CORRÉCTAMENTE CONSULTE: https://www.universidata.es/anonimización	056	Universidad Rey Juan Carlos	2022	724	España	40.463667	-3.74922	150	Europa	39	Europa meridional	13	Madrid	28	Madrid	28079	MADRID	40.41669	-3.700346	M	Mujer	1966	6	Personal laboral	7	Profesor Asociado de C.C. de Salud	2	Contrato de Duración Determinada	2	Dedicación a Tiempo Parcial	6	1	Servicio Activo	N	0	No
LOS DATOS DE ESTA FILA NO CORRESPONDEN A UN SÓLO INDIVIDUO. PARA INTERPRETAR CORRÉCTAMENTE CONSULTE: https://www.universidata.es/anonimización	056	Universidad Rey Juan Carlos	2022	724	España	40.463667	-3.74922	150	Europa	39	Europa meridional	13	Madrid	28	Madrid	28007	ALCORCÓN	40.34912	-3.828811	M	Mujer	1968	6	Personal laboral	7	Profesor Asociado de C.C. de Salud	1	Contrato Indefinido o Fijo	2	Dedicación a Tiempo Parcial	6	1	Servicio Activo	N	0	No
LOS DATOS DE ESTA FILA NO CORRESPONDEN A UN SÓLO INDIVIDUO. PARA INTERPRETAR CORRÉCTAMENTE CONSULTE: https://www.universidata.es/anonimización	056	Universidad Rey Juan Carlos	2022	724	España	40.463667	-3.74922	150	Europa	39	Europa meridional	13	Madrid	28	Madrid	28127	ROZAS DE MADRID, LAS	40.49286	-3.875462	M	Mujer	1969	6	Personal laboral	7	Profesor Asociado de C.C. de Salud	1	Contrato Indefinido o Fijo	2	Dedicación a Tiempo Parcial	6	1	Servicio Activo	N	0	No
LOS DATOS DE ESTA FILA NO CORRESPONDEN A UN SÓLO INDIVIDUO. PARA INTERPRETAR CORRÉCTAMENTE CONSULTE: https://www.universidata.es/anonimización	056	Universidad Rey Juan Carlos	2022	724	España	40.463667	-3.74922	150	Europa	39	Europa meridional	13	Madrid	28	Madrid	28079	MADRID	40.41669	-3.700346	M	Mujer	1963	6	Personal laboral	7	Profesor Asociado de C.C. de Salud	1	Contrato Indefinido o Fijo	2	Dedicación a Tiempo Parcial	6	1	Servicio Activo	N	1	Uno	724	España	40.463667	-3.74922	150	Europa	39	Europa meridional	023	Universidad Autónoma de Madrid	2004	2009	0
LOS DATOS DE ESTA FILA NO CORRESPONDEN A UN SÓLO INDIVIDUO. PARA INTERPRETAR CORRÉCTAMENTE CONSULTE: https://www.universidata.es/anonimización	056	Universidad Rey Juan Carlos	2022	724	España	40.463667	-3.74922	150	Europa	39	Europa meridional	13	Madrid	28	Madrid	28147	TITULCIA	40.13673	-3.570501	M	Mujer	1981	6	Personal laboral	7	Profesor Asociado de C.C. de Salud	2	Contrato de Duración Determinada	2	Dedicación a Tiempo Parcial	6	1	Servicio Activo	N	0	No
LOS DATOS DE ESTA FILA NO CORRESPONDEN A UN SÓLO INDIVIDUO. PARA INTERPRETAR CORRÉCTAMENTE CONSULTE: https://www.universidata.es/anonimización	056	Universidad Rey Juan Carlos	2022	826	Reino Unido de Gran Bretaña e Irlanda del Norte	55.378051	-3.435973	150	Europa	154	Europa septentrional	13	Madrid	28	Madrid	28079	MADRID	40.41669	-3.700346	M	Mujer	1971	6	Personal laboral	4	Profesor Ayudante Doctor	2	Contrato de Duración Determinada	1	Dedicación a Tiempo Completo		1	Servicio Activo	N	1	Uno	724	España	40.463667	-3.74922	150	Europa	39	Europa meridional	010	Universidad Complutense de Madrid	1996	1999	0
LOS DATOS DE ESTA FILA NO CORRESPONDEN A UN SÓLO INDIVIDUO. PARA INTERPRETAR CORRÉCTAMENTE CONSULTE: https://www.universidata.es/anonimización	056	Universidad Rey Juan Carlos	2022	724	España	40.463667	-3.74922	150	Europa	39	Europa meridional	13	Madrid	28	Madrid	28079	MADRID	40.41669	-3.700346	M	Mujer	1977	6	Personal laboral	5	Profesor Contratado Doctor	1	Contrato Indefinido o Fijo	1	Dedicación a Tiempo Completo		1	Servicio Activo	N	1	Uno	724	España	40.463667	-3.74922	150	Europa	39	Europa meridional	010	Universidad Complutense de Madrid	2002	2002	0
LOS DATOS DE ESTA FILA NO CORRESPONDEN A UN SÓLO INDIVIDUO. PARA INTERPRETAR CORRÉCTAMENTE CONSULTE: https://www.universidata.es/anonimización	056	Universidad Rey Juan Carlos	2022	724	España	40.463667	-3.74922	150	Europa	39	Europa meridional	12	Galicia	27	Lugo	27028	LUGO	43.01208	-7.555851	M	Mujer	1975	6	Personal laboral	6	Profesor Asociado	2	Contrato de Duración Determinada	2	Dedicación a Tiempo Parcial	12	1	Servicio Activo	N	1	Uno	724	España	40.463667	-3.74922	150	Europa	39	Europa meridional	058	Universidad Pablo de Olavide	2019	2019	0
LOS DATOS DE ESTA FILA NO CORRESPONDEN A UN SÓLO INDIVIDUO. PARA INTERPRETAR CORRÉCTAMENTE CONSULTE: https://www.universidata.es/anonimización	056	Universidad Rey Juan Carlos	2022	724	España	40.463667	-3.74922	150	Europa	39	Europa meridional	13	Madrid	28	Madrid	28079	MADRID	40.41669	-3.700346	M	Mujer	1976	6	Personal laboral	6	Profesor Asociado	2	Contrato de Duración Determinada	2	Dedicación a Tiempo Parcial	12	1	Servicio Activo	N	0	No
LOS DATOS DE ESTA FILA NO CORRESPONDEN A UN SÓLO INDIVIDUO. PARA INTERPRETAR CORRÉCTAMENTE CONSULTE: https://www.universidata.es/anonimización	056	Universidad Rey Juan Carlos	2022	724	España	40.463667	-3.74922	150	Europa	39	Europa meridional	13	Madrid	28	Madrid	28079	MADRID	40.41669	-3.700346	M	Mujer	1971	6	Personal laboral	6	Profesor Asociado	2	Contrato de Duración Determinada	2	Dedicación a Tiempo Parcial	12	1	Servicio Activo	N	1	Uno	724	España	40.463667	-3.74922	150	Europa	39	Europa meridional	025	Universidad Politécnica de Madrid	2014	2014	0
LOS DATOS DE ESTA FILA NO CORRESPONDEN A UN SÓLO INDIVIDUO. PARA INTERPRETAR CORRÉCTAMENTE CONSULTE: https://www.universidata.es/anonimización	056	Universidad Rey Juan Carlos	2022	724	España	40.463667	-3.74922	150	Europa	39	Europa meridional	13	Madrid	28	Madrid	28079	MADRID	40.41669	-3.700346	M	Mujer	1993	6	Personal laboral	9	Profesor Visitante	2	Contrato de Duración Determinada	1	Dedicación a Tiempo Completo		1	Servicio Activo	N	1	Uno	724	España	40.463667	-3.74922	150	Europa	39	Europa meridional	056	Universidad Rey Juan Carlos	2015	2016	0
LOS DATOS DE ESTA FILA NO CORRESPONDEN A UN SÓLO INDIVIDUO. PARA INTERPRETAR CORRÉCTAMENTE CONSULTE: https://www.universidata.es/anonimización	056	Universidad Rey Juan Carlos	2022	724	España	40.463667	-3.74922	150	Europa	39	Europa meridional	13	Madrid	28	Madrid	28079	MADRID	40.41669	-3.700346	M	Mujer	1981	1	Funcionario de carrera	1	Catedrático de Universidad	8	Personal Funcionario\Personal eventual	1	Dedicación a Tiempo Completo		1	Servicio Activo	N	1	Uno	724	España	40.463667	-3.74922	150	Europa	39	Europa meridional	010	Universidad Complutense de Madrid	1997	2002	0
LOS DATOS DE ESTA FILA NO CORRESPONDEN A UN SÓLO INDIVIDUO. PARA INTERPRETAR CORRÉCTAMENTE CONSULTE: https://www.universidata.es/anonimización	056	Universidad Rey Juan Carlos	2022	724	España	40.463667	-3.74922	150	Europa	39	Europa meridional	13	Madrid	28	Madrid	28079	MADRID	40.41669	-3.700346	M	Mujer	1978	6	Personal laboral	6	Profesor Asociado	2	Contrato de Duración Determinada	2	Dedicación a Tiempo Parcial	12	1	Servicio Activo	N	1	Uno	724	España	40.463667	-3.74922	150	Europa	39	Europa meridional	010	Universidad Complutense de Madrid	1998	1998	0
LOS DATOS DE ESTA FILA NO CORRESPONDEN A UN SÓLO INDIVIDUO. PARA INTERPRETAR CORRÉCTAMENTE CONSULTE: https://www.universidata.es/anonimización	056	Universidad Rey Juan Carlos	2022	724	España	40.463667	-3.74922	150	Europa	39	Europa meridional	13	Madrid	28	Madrid	28079	MADRID	40.41669	-3.700346	M	Mujer	1983	1	Funcionario de carrera	2	Profesor Titular de Universidad	8	Personal Funcionario\Personal eventual	1	Dedicación a Tiempo Completo		1	Servicio Activo	S	1	Uno	724	España	40.463667	-3.74922	150	Europa	39	Europa meridional	010	Universidad Complutense de Madrid	2018	2018	0
LOS DATOS DE ESTA FILA NO CORRESPONDEN A UN SÓLO INDIVIDUO. PARA INTERPRETAR CORRÉCTAMENTE CONSULTE: https://www.universidata.es/anonimización	056	Universidad Rey Juan Carlos	2022	724	España	40.463667	-3.74922	150	Europa	39	Europa meridional	13	Madrid	28	Madrid	28136	SANTORCAZ	40.47216	-3.233114	M	Mujer	1988	6	Personal laboral	4	Profesor Ayudante Doctor	2	Contrato de Duración Determinada	1	Dedicación a Tiempo Completo		1	Servicio Activo	N	0	No
LOS DATOS DE ESTA FILA NO CORRESPONDEN A UN SÓLO INDIVIDUO. PARA INTERPRETAR CORRÉCTAMENTE CONSULTE: https://www.universidata.es/anonimización	056	Universidad Rey Juan Carlos	2022	724	España	40.463667	-3.74922	150	Europa	39	Europa meridional	13	Madrid	28	Madrid	28079	MADRID	40.41669	-3.700346	M	Mujer	1984	6	Personal laboral	4	Profesor Ayudante Doctor	2	Contrato de Duración Determinada	1	Dedicación a Tiempo Completo		1	Servicio Activo	N	1	Uno	724	España	40.463667	-3.74922	150	Europa	39	Europa meridional	002	Universidad de Extremadura	2012	2012	0
LOS DATOS DE ESTA FILA NO CORRESPONDEN A UN SÓLO INDIVIDUO. PARA INTERPRETAR CORRÉCTAMENTE CONSULTE: https://www.universidata.es/anonimización	056	Universidad Rey Juan Carlos	2022	724	España	40.463667	-3.74922	150	Europa	39	Europa meridional	13	Madrid	28	Madrid	28058	FUENLABRADA	40.28387	-3.800329	M	Mujer	1968	6	Personal laboral	4	Profesor Ayudante Doctor	2	Contrato de Duración Determinada	1	Dedicación a Tiempo Completo		1	Servicio Activo	N	1	Uno	724	España	40.463667	-3.74922	150	Europa	39	Europa meridional	010	Universidad Complutense de Madrid	2017		0
LOS DATOS DE ESTA FILA NO CORRESPONDEN A UN SÓLO INDIVIDUO. PARA INTERPRETAR CORRÉCTAMENTE CONSULTE: https://www.universidata.es/anonimización	056	Universidad Rey Juan Carlos	2022	724	España	40.463667	-3.74922	150	Europa	39	Europa meridional	13	Madrid	28	Madrid	28079	MADRID	40.41669	-3.700346	M	Mujer	1989	6	Personal laboral	6	Profesor Asociado	2	Contrato de Duración Determinada	2	Dedicación a Tiempo Parcial	12	1	Servicio Activo	N	0	No
LOS DATOS DE ESTA FILA NO CORRESPONDEN A UN SÓLO INDIVIDUO. PARA INTERPRETAR CORRÉCTAMENTE CONSULTE: https://www.universidata.es/anonimización	056	Universidad Rey Juan Carlos	2022	724	España	40.463667	-3.74922	150	Europa	39	Europa meridional	13	Madrid	28	Madrid	28065	GETAFE	40.30498	-3.732677	M	Mujer	1965	1	Funcionario de carrera	1	Catedrático de Universidad	8	Personal Funcionario\Personal eventual	1	Dedicación a Tiempo Completo		1	Servicio Activo	N	1	Uno	724	España	40.463667	-3.74922	150	Europa	39	Europa meridional	032	Universidad Pontificia de Salamanca	2004	2004	0
LOS DATOS DE ESTA FILA NO CORRESPONDEN A UN SÓLO INDIVIDUO. PARA INTERPRETAR CORRÉCTAMENTE CONSULTE: https://www.universidata.es/anonimización	056	Universidad Rey Juan Carlos	2022	724	España	40.463667	-3.74922	150	Europa	39	Europa meridional	13	Madrid	28	Madrid	28079	MADRID	40.41669	-3.700346	M	Mujer	1967	6	Personal laboral	5	Profesor Contratado Doctor	1	Contrato Indefinido o Fijo	1	Dedicación a Tiempo Completo		1	Servicio Activo	N	0	No
LOS DATOS DE ESTA FILA NO CORRESPONDEN A UN SÓLO INDIVIDUO. PARA INTERPRETAR CORRÉCTAMENTE CONSULTE: https://www.universidata.es/anonimización	056	Universidad Rey Juan Carlos	2022	724	España	40.463667	-3.74922	150	Europa	39	Europa meridional	13	Madrid	28	Madrid	28079	MADRID	40.41669	-3.700346	M	Mujer	1984	6	Personal laboral	5	Profesor Contratado Doctor	1	Contrato Indefinido o Fijo	1	Dedicación a Tiempo Completo		1	Servicio Activo	N	1	Uno	724	España	40.463667	-3.74922	150	Europa	39	Europa meridional	010	Universidad Complutense de Madrid	2014		0
LOS DATOS DE ESTA FILA NO CORRESPONDEN A UN SÓLO INDIVIDUO. PARA INTERPRETAR CORRÉCTAMENTE CONSULTE: https://www.universidata.es/anonimización	056	Universidad Rey Juan Carlos	2022	724	España	40.463667	-3.74922	150	Europa	39	Europa meridional	13	Madrid	28	Madrid	28079	MADRID	40.41669	-3.700346	M	Mujer	1968	6	Personal laboral	5	Profesor Contratado Doctor	1	Contrato Indefinido o Fijo	1	Dedicación a Tiempo Completo		1	Servicio Activo	N	1	Uno	724	España	40.463667	-3.74922	150	Europa	39	Europa meridional	010	Universidad Complutense de Madrid	2016		0
LOS DATOS DE ESTA FILA NO CORRESPONDEN A UN SÓLO INDIVIDUO. PARA INTERPRETAR CORRÉCTAMENTE CONSULTE: https://www.universidata.es/anonimización	056	Universidad Rey Juan Carlos	2022	724	España	40.463667	-3.74922	150	Europa	39	Europa meridional	13	Madrid	28	Madrid	28058	FUENLABRADA	40.28387	-3.800329	M	Mujer	1974	6	Personal laboral	6	Profesor Asociado	2	Contrato de Duración Determinada	2	Dedicación a Tiempo Parcial	12	1	Servicio Activo	N	1	Uno	724	España	40.463667	-3.74922	150	Europa	39	Europa meridional	035	Universidad Pública de Navarra	1998	1998	0
LOS DATOS DE ESTA FILA NO CORRESPONDEN A UN SÓLO INDIVIDUO. PARA INTERPRETAR CORRÉCTAMENTE CONSULTE: https://www.universidata.es/anonimización	056	Universidad Rey Juan Carlos	2022	724	España	40.463667	-3.74922	150	Europa	39	Europa meridional	13	Madrid	28	Madrid	28079	MADRID	40.41669	-3.700346	H	Hombre	1965	1	Funcionario de carrera	2	Profesor Titular de Universidad	8	Personal Funcionario\Personal eventual	1	Dedicación a Tiempo Completo		1	Servicio Activo	S	1	Uno	724	España	40.463667	-3.74922	150	Europa	39	Europa meridional	010	Universidad Complutense de Madrid	1997	1997	0
LOS DATOS DE ESTA FILA NO CORRESPONDEN A UN SÓLO INDIVIDUO. PARA INTERPRETAR CORRÉCTAMENTE CONSULTE: https://www.universidata.es/anonimización	056	Universidad Rey Juan Carlos	2022	724	España	40.463667	-3.74922	150	Europa	39	Europa meridional	13	Madrid	28	Madrid	28113	PINTO	40.24454	-3.696013	H	Hombre	1982	1	Funcionario de carrera	2	Profesor Titular de Universidad	8	Personal Funcionario\Personal eventual	1	Dedicación a Tiempo Completo		1	Servicio Activo	S	1	Uno	724	España	40.463667	-3.74922	150	Europa	39	Europa meridional	010	Universidad Complutense de Madrid	2002	2002	0
LOS DATOS DE ESTA FILA NO CORRESPONDEN A UN SÓLO INDIVIDUO. PARA INTERPRETAR CORRÉCTAMENTE CONSULTE: https://www.universidata.es/anonimización	056	Universidad Rey Juan Carlos	2022	724	España	40.463667	-3.74922	150	Europa	39	Europa meridional	13	Madrid	28	Madrid	28079	MADRID	40.41669	-3.700346	H	Hombre	1961	6	Personal laboral	4	Profesor Ayudante Doctor	2	Contrato de Duración Determinada	1	Dedicación a Tiempo Completo		1	Servicio Activo	S	0	No
LOS DATOS DE ESTA FILA NO CORRESPONDEN A UN SÓLO INDIVIDUO. PARA INTERPRETAR CORRÉCTAMENTE CONSULTE: https://www.universidata.es/anonimización	056	Universidad Rey Juan Carlos	2022	724	España	40.463667	-3.74922	150	Europa	39	Europa meridional	13	Madrid	28	Madrid	28079	MADRID	40.41669	-3.700346	H	Hombre	1980	6	Personal laboral	5	Profesor Contratado Doctor	1	Contrato Indefinido o Fijo	1	Dedicación a Tiempo Completo		1	Servicio Activo	N	1	Uno	724	España	40.463667	-3.74922	150	Europa	39	Europa meridional	056	Universidad Rey Juan Carlos	2013	2013	0
LOS DATOS DE ESTA FILA NO CORRESPONDEN A UN SÓLO INDIVIDUO. PARA INTERPRETAR CORRÉCTAMENTE CONSULTE: https://www.universidata.es/anonimización	056	Universidad Rey Juan Carlos	2022	724	España	40.463667	-3.74922	150	Europa	39	Europa meridional	13	Madrid	28	Madrid	28049	COSLADA	40.42594	-3.565464	H	Hombre	1966	1	Funcionario de carrera	2	Profesor Titular de Universidad	8	Personal Funcionario\Personal eventual	1	Dedicación a Tiempo Completo		1	Servicio Activo	N	0	No
LOS DATOS DE ESTA FILA NO CORRESPONDEN A UN SÓLO INDIVIDUO. PARA INTERPRETAR CORRÉCTAMENTE CONSULTE: https://www.universidata.es/anonimización	056	Universidad Rey Juan Carlos	2022	724	España	40.463667	-3.74922	150	Europa	39	Europa meridional	13	Madrid	28	Madrid	28079	MADRID	40.41669	-3.700346	H	Hombre	1976	6	Personal laboral	5	Profesor Contratado Doctor	1	Contrato Indefinido o Fijo	1	Dedicación a Tiempo Completo		1	Servicio Activo	N	1	Uno	724	España	40.463667	-3.74922	150	Europa	39	Europa meridional	010	Universidad Complutense de Madrid	2016	2016	0
[truncated: 2,007 more rows]
[truncated: 14 more columns]

## Sheet: URJC-PROCESSED DATA
des_pais_nacionalidad	des_categoria_cuerpo_escala	cod_titulo_doctorado	num_trienios	num_quinquenios	num_sexenios
España	Profesor Asociado	1	4	1	1
España	Profesor Titular de Universidad	1	0	0	0
España	Profesor Titular de Universidad	1	0	0	0
España	Profesor Visitante	1	0	0	0
Túnez	Profesor Titular de Universidad	1	5	2	0
China	Profesor Titular de Universidad	1	4	1	0
España	Profesor Ayudante Doctor	1	0	0	0
España	Profesor Visitante	1	1	0	0
[truncated: 2,755 more rows]

## Sheet: URJC-VARIABLES
		Número total de profesores	2763
[truncated: 17 more rows]

[truncated: 33 more sheets: URJC-INTERNATIONALIZATION, URJC-SCIENTIFIC PRODUCTION, URJC-PROFESSIONAL CATEGORY, URJC-EDUCATIONAL BACKGROUND, URJC-PROF. CATEGORY AND PHD, URJC-PROFESSIONAL EXPERIENCE, UCM-FINAL SCORES, UCM-DATA, UCM-PROCESSED DATA, UCM-INTERNATIONALIZATION, UCM-SCIENTIFIC PRODUCTION, UCM-PROFESSIONAL CATEGORY, UCM-EDUCATIONAL BACKGROUND, UCM-PROF. CATEGORY AND PHD, UCM-PROFESSIONAL EXPERIENCE, UC3M-FINAL SCORES, UC3M-DATA, UC3M-PROCESSED DATA, UC3M-INTERNATIONALIZATION, UC3M-SCIENTIFIC PRODUCTION …]
